# Supplementary material for: PEGylated Gold Nanoparticles Target Age-Associated B Cells In Vivo
Source: ACS Nano. 2022 Oct 27;16(11):18119–32. doi: 10.1021/acsnano.2c04871 (PMC9706664; doi:10.1021/acsnano.2c04871)
Supplement: Supplementary file 2 — nn2c04871_si_002.xlsx [file nn2c04871_si_002.xlsx]

## Sheet: NPDN vs PBSDN
EntrezID	logFC	logCPM	LR	PValue	adj.P.Val	Symbols	Name
381484	11.682	3.9301	49.783	1.72e-12	4.66e-10	Gm5150	predicted gene 5150
11745	11.036	3.4999	32.393	1.26e-08	1.66e-06	Anxa3	annexin A3
76905	10.962	5.7797	14.12	0.0001715	0.0079893	Lrg1	leucine-rich alpha-2-glycoprotein 1
18054	10.882	8.1341	13.296	0.00026597	0.011411	Ngp	neutrophilic granule protein
56620	10.78	7.2934	114.21	1.17e-26	5.52e-23	Clec4n	"C-type lectin domain family 4, member n"
57262	10.748	3.8822	12.032	0.0005229	0.019948	Retnla	resistin like alpha
14934	10.741	2.7941	20.078	7.44e-06	0.00051705	Gypa	glycophorin A
19222	10.716	1.9135	16.612	4.59e-05	0.0025794	Ptgir	prostaglandin I receptor (IP)
12525	10.683	1.8395	14.279	0.00015763	0.0074664	Cd8a	"CD8 antigen, alpha chain"
69810	10.591	3.2536	40.128	2.38e-10	4.94e-08	Clec4b1	"C-type lectin domain family 4, member b1"
53945	10.469	10.414	116.31	4.07e-27	2.87e-23	Slc40a1	"solute carrier family 40 (iron-regulated transporter), member 1"
17000	10.469	3.0442	30.617	3.14e-08	3.76e-06	Ltbr	lymphotoxin B receptor
65962	10.325	2.352	33.61	6.73e-09	1.03e-06	Slc9a3r2	"solute carrier family 9 (sodium/hydrogen exchanger), member 3 regulator 2"
212980	10.244	5.6001	47.898	4.49e-12	1.15e-09	Slc45a3	"solute carrier family 45, member 3"
12796	10.242	6.1697	12.339	0.00044356	0.01744	Camp	cathelicidin antimicrobial peptide
11687	10.103	4.0756	19.195	1.18e-05	0.00077852	Alox15	arachidonate 15-lipoxygenase
232941	10.051	2.4035	24.292	8.28e-07	7.21e-05	Ppm1n	"protein phosphatase, Mg2+/Mn2+ dependent, 1N (putative)"
14058	9.9969	1.4192	18.355	1.83e-05	0.0011658	F10	coagulation factor X
26888	9.9688	4.1754	58.761	1.78e-14	8.11e-12	Clec4a2	"C-type lectin domain family 4, member a2"
20201	9.9331	7.9031	11.835	0.00058141	0.02186	S100a8	S100 calcium binding protein A8 (calgranulin A)
14134	9.931	2.9846	12.123	0.00049802	0.019206	Fcnb	ficolin B
12409	9.9246	2.5258	22.25	2.39e-06	0.00019091	Cbr2	carbonyl reductase 2
76408	9.9166	6.5221	57.728	3.01e-14	1.32e-11	Abcc3	"ATP-binding cassette, sub-family C (CFTR/MRP), member 3"
22329	9.8612	9.4904	97.727	4.8e-23	8.47e-20	Vcam1	vascular cell adhesion molecule 1
14131	9.8582	7.0619	79.328	5.26e-19	4.64e-16	Fcgr3	"Fc receptor, IgG, low affinity III"
12262	9.8293	8.965	81.409	1.83e-19	1.85e-16	C1qc	"complement component 1, q subcomponent, C chain"
328780	9.8001	4.2699	12.26	0.00046276	0.018044	Prss34	"protease, serine 34"
12260	9.7972	8.9627	65.961	4.6e-16	2.4e-13	C1qb	"complement component 1, q subcomponent, beta polypeptide"
12259	9.7675	7.8052	94.837	2.07e-22	3.24e-19	C1qa	"complement component 1, q subcomponent, alpha polypeptide"
14133	9.684	8.8066	132.84	9.81e-31	1.38e-26	Fcna	ficolin A
20202	9.6813	7.586	12.607	0.00038429	0.015454	S100a9	S100 calcium binding protein A9 (calgranulin B)
20310	9.6695	1.6045	10.612	0.0011234	0.036368	Cxcl2	chemokine (C-X-C motif) ligand 2
11812	9.5868	2.7012	32.607	1.13e-08	1.53e-06	Apoc1	apolipoprotein C-I
232801	9.5753	3.1237	41.769	1.03e-10	2.3e-08	Lilra5	"leukocyte immunoglobulin-like receptor, subfamily A (with TM domain), member 5"
12475	9.5685	5.6015	102.89	3.54e-24	9.99e-21	Cd14	CD14 antigen
68891	9.5349	4.258	10.599	0.0011317	0.036553	Cd177	CD177 antigen
140483	9.5155	1.2317	15.786	7.09e-05	0.0037787	Hnmt	histamine N-methyltransferase
224840	9.4783	7.2959	85.238	2.65e-20	3.4e-17	Treml4	triggering receptor expressed on myeloid cells-like 4
195646	9.4675	4.5226	54.642	1.45e-13	5.1e-11	Hs3st2	heparan sulfate (glucosamine) 3-O-sulfotransferase 2
213002	9.3838	4.1991	38.339	5.95e-10	1.13e-07	Ifitm6	interferon induced transmembrane protein 6
17312	9.3799	0.42573	10.334	0.0013063	0.040883	Clec10a	"C-type lectin domain family 10, member A"
19274	9.3746	4.7376	36.549	1.49e-09	2.66e-07	Ptprm	"protein tyrosine phosphatase, receptor type, M"
15439	9.3587	5.2241	28.709	8.41e-08	9.27e-06	Hp	haptoglobin
12978	9.3437	9.3799	74.706	5.46e-18	3.51e-15	Csf1r	colony stimulating factor 1 receptor
14129	9.3001	3.945	50.044	1.5e-12	4.2e-10	Fcgr1	"Fc receptor, IgG, high affinity I"
19224	9.2966	6.29	51.932	5.75e-13	1.73e-10	Ptgs1	prostaglandin-endoperoxide synthase 1
233571	9.2513	1.7989	12.527	0.00040109	0.016083	P2ry6	"pyrimidinergic receptor P2Y, G-protein coupled, 6"
170741	9.2433	5.4501	106.99	4.47e-25	1.58e-21	Pilrb1	paired immunoglobin-like type 2 receptor beta 1
101488	9.2362	5.2634	55.52	9.25e-14	3.44e-11	Slco2b1	"solute carrier organic anion transporter family, member 2b1"
66277	9.1865	2.1822	23.436	1.29e-06	0.00010853	Klf15	Kruppel-like factor 15
217306	9.111	6.0201	77.557	1.29e-18	9.58e-16	Cd300e	CD300E molecule
269799	9.1008	4.603	55.232	1.07e-13	3.88e-11	Clec4a1	"C-type lectin domain family 4, member a1"
12771	9.0576	6.5987	83.967	5.03e-20	5.92e-17	Ccr3	chemokine (C-C motif) receptor 3
17311	8.9953	2.6216	34.422	4.44e-09	7.04e-07	Kitl	kit ligand
64381	8.9852	0.60962	13.146	0.00028818	0.012252	Ms4a8a	"membrane-spanning 4-domains, subfamily A, member 8A"
12986	8.9834	5.3957	46.616	8.63e-12	2.1e-09	Csf3r	colony stimulating factor 3 receptor (granulocyte)
545812	8.9817	5.4507	78.912	6.49e-19	5.39e-16	Pilrb2	paired immunoglobin-like type 2 receptor beta 2
17395	8.9565	4.1061	10.252	0.0013651	0.042161	Mmp9	matrix metallopeptidase 9
12606	8.9075	1.6256	12.7	0.00036562	0.01483	Cebpa	"CCAAT/enhancer binding protein (C/EBP), alpha"
12266	8.901	5.2466	33.05	8.98e-09	1.32e-06	C3	complement component 3
14619	8.8801	0.070787	10.86	0.00098255	0.032942	Gjb2	"gap junction protein, beta 2"
16832	8.8704	0.83344	9.839	0.0017085	0.049724	Ldhb	lactate dehydrogenase B
56464	8.8375	2.5846	18.14	2.05e-05	0.0012762	Ctsf	cathepsin F
56312	8.7983	3.9008	24.951	5.88e-07	5.42e-05	Nupr1	nuclear protein transcription regulator 1
12274	8.7436	6.2023	33.116	8.68e-09	1.3e-06	C6	complement component 6
320832	8.6849	4.0778	51.177	8.44e-13	2.43e-10	Sirpb1a	signal-regulatory protein beta 1A
20305	8.6669	6.3816	52.537	4.22e-13	1.32e-10	Ccl6	chemokine (C-C motif) ligand 6
16971	8.6347	6.2887	39.566	3.17e-10	6.31e-08	Lrp1	low density lipoprotein receptor-related protein 1
58860	8.6036	5.3953	61.835	3.74e-15	1.88e-12	Adamdec1	"ADAM-like, decysin 1"
12516	8.5666	2.6163	11.67	0.00063532	0.023292	Cd7	CD7 antigen
279572	8.564	5.2828	68.92	1.03e-16	5.79e-14	Tlr13	toll-like receptor 13
27052	8.5412	2.5802	17.081	3.58e-05	0.0020896	Aoah	acyloxyacyl hydrolase
217305	8.4715	5.377	87.218	9.72e-21	1.37e-17	Cd300ld	CD300 molecule like family member d
16633	8.4678	3.0308	26.336	2.87e-07	2.85e-05	Klra2	"killer cell lectin-like receptor, subfamily A, member 2"
66412	8.4525	2.1903	24.55	7.24e-07	6.47e-05	Arrdc4	arrestin domain containing 4
69781	8.4476	2.5309	19.577	9.66e-06	0.000659	1600010M07Rik	RIKEN cDNA 1600010M07 gene
268970	8.443	1.6553	10.789	0.0010211	0.033755	Arhgap28	Rho GTPase activating protein 28
17105	8.4186	10.353	53.293	2.87e-13	9.65e-11	Lyz2	lysozyme 2
22041	8.3897	9.4268	99.607	1.86e-23	4.37e-20	Trf	transferrin
23845	8.3861	2.4212	12.109	0.00050169	0.019295	Clec5a	"C-type lectin domain family 5, member a"
217169	8.3817	2.6634	21.088	4.39e-06	0.00032418	Tns4	tensin 4
12273	8.3675	4.3729	26.209	3.06e-07	3e-05	C5ar1	complement component 5a receptor 1
17110	8.362	2.9616	22.994	1.63e-06	0.00013414	Lyz1	lysozyme 1
20276	8.3444	1.2978	12.332	0.00044517	0.017455	Scnn1a	"sodium channel, nonvoltage-gated 1 alpha"
76477	8.2948	3.2914	32.726	1.06e-08	1.45e-06	Pcolce2	procollagen C-endopeptidase enhancer 2
353346	8.2923	4.272	53.879	2.13e-13	7.34e-11	Gpr141	G protein-coupled receptor 141
93671	8.286	5.263	31.461	2.03e-08	2.54e-06	Cd163	CD163 antigen
18795	8.2529	1.9573	13.509	0.00023748	0.010443	Plcb1	"phospholipase C, beta 1"
18173	8.2362	7.1386	78.264	9.01e-19	7.07e-16	Slc11a1	"solute carrier family 11 (proton-coupled divalent metal ion transporters), member 1"
16658	8.1717	6.4736	40.05	2.48e-10	4.99e-08	Mafb	"v-maf musculoaponeurotic fibrosarcoma oncogene family, protein B (avian)"
14293	8.1492	4.9096	75.476	3.7e-18	2.49e-15	Fpr1	formyl peptide receptor 1
16176	8.1425	5.0321	25.983	3.44e-07	3.33e-05	Il1b	interleukin 1 beta
21928	8.1395	4.6997	57.681	3.08e-14	1.32e-11	Tnfaip2	"tumor necrosis factor, alpha-induced protein 2"
15446	8.1389	6.8009	74.336	6.59e-18	4.04e-15	Hpgd	hydroxyprostaglandin dehydrogenase 15 (NAD)
16641	8.1371	0.41557	12.507	0.00040553	0.016215	Klrc1	"killer cell lectin-like receptor subfamily C, member 1"
74481	8.103	0.92875	11.566	0.00067162	0.02437	Batf2	"basic leucine zipper transcription factor, ATF-like 2"
11421	8.0674	4.5058	31.501	1.99e-08	2.53e-06	Ace	angiotensin I converting enzyme (peptidyl-dipeptidase A) 1
20308	8.0648	3.0606	15.162	9.87e-05	0.0050646	Ccl9	chemokine (C-C motif) ligand 9
668101	8.0643	2.9945	35.662	2.35e-09	3.99e-07	Sirpb1b	signal-regulatory protein beta 1B
319446	8.0559	3.0589	17.138	3.48e-05	0.002044	Dpep2	dipeptidase 2
66859	8.0539	4.2875	28.949	7.43e-08	8.26e-06	Slc16a9	"solute carrier family 16 (monocarboxylic acid transporters), member 9"
74145	8.0451	3.3763	10.263	0.0013572	0.04201	F13a1	"coagulation factor XIII, A1 subunit"
14544	8.0293	3.4391	32.872	9.84e-09	1.39e-06	Gda	guanine deaminase
12504	8.0124	3.5845	24.891	6.07e-07	5.52e-05	Cd4	CD4 antigen
30794	7.992	2.951	26.306	2.91e-07	2.88e-05	Pdlim4	PDZ and LIM domain 4
17289	7.9662	6.1412	32.738	1.05e-08	1.45e-06	Mertk	MER proto-oncogene tyrosine kinase
66696	7.9653	1.5343	11.832	0.00058232	0.02186	Snx31	sorting nexin 31
224014	7.9519	3.0818	37.099	1.12e-09	2.06e-07	Fgd4	"FYVE, RhoGEF and PH domain containing 4"
15368	7.9515	9.0331	40.65	1.82e-10	3.89e-08	Hmox1	heme oxygenase 1
74760	7.9456	5.6107	66.055	4.39e-16	2.38e-13	Rab3il1	RAB3A interacting protein (rabin3)-like 1
231805	7.9344	6.3245	98.924	2.62e-23	5.29e-20	Pilra	paired immunoglobin-like type 2 receptor alpha
232975	7.8704	4.1849	41.477	1.19e-10	2.63e-08	Atp1a3	"ATPase, Na+/K+ transporting, alpha 3 polypeptide"
19223	7.843	3.5045	21.095	4.37e-06	0.00032418	Ptgis	prostaglandin I2 (prostacyclin) synthase
13857	7.8407	3.4147	32.835	1e-08	1.4e-06	Epor	erythropoietin receptor
19016	7.8377	4.767	59.783	1.06e-14	5.16e-12	Pparg	peroxisome proliferator activated receptor gamma
19128	7.8229	2.8504	27.34	1.71e-07	1.8e-05	Pros1	protein S (alpha)
16181	7.8089	2.9124	12.442	0.00041977	0.01669	Il1rn	interleukin 1 receptor antagonist
58218	7.8085	2.9925	25.563	4.28e-07	4.08e-05	Trem3	triggering receptor expressed on myeloid cells 3
18782	7.7844	5.4959	27.727	1.4e-07	1.49e-05	Pla2g2d	"phospholipase A2, group IID"
16956	7.7793	4.5895	52.182	5.06e-13	1.55e-10	Lpl	lipoprotein lipase
16973	7.7793	1.9399	14.88	0.00011456	0.0057139	Lrp5	low density lipoprotein receptor-related protein 5
80719	7.7718	6.1697	82.245	1.2e-19	1.31e-16	Igsf6	"immunoglobulin superfamily, member 6"
15216	7.7714	6.1564	76.264	2.48e-18	1.75e-15	Hfe	homeostatic iron regulator
11770	7.7679	1.8504	23.034	1.59e-06	0.00013216	Fabp4	"fatty acid binding protein 4, adipocyte"
751864	7.765	1.6813	10.17	0.0014273	0.043608	Gm9733	predicted gene 9733
241197	7.7565	1.8199	18.581	1.63e-05	0.0010496	Serpinb10	"serine (or cysteine) peptidase inhibitor, clade B (ovalbumin), member 10"
12765	7.7456	3.9158	17.551	2.8e-05	0.0016868	Cxcr2	chemokine (C-X-C motif) receptor 2
77037	7.697	2.2988	21.313	3.9e-06	0.00029436	Mrap	melanocortin 2 receptor accessory protein
13051	7.6864	4.0075	47.224	6.33e-12	1.57e-09	Cx3cr1	chemokine (C-X3-C motif) receptor 1
74127	7.6768	2.9833	20.39	6.32e-06	0.00044792	Krt80	keratin 80
20617	7.6663	2.4191	14.981	0.0001086	0.0054941	Snca	"synuclein, alpha"
381924	7.6512	6.9488	36.141	1.84e-09	3.16e-07	Itgad	"integrin, alpha D"
19277	7.6411	3.4588	30.369	3.57e-08	4.2e-06	Ptpro	"protein tyrosine phosphatase, receptor type, O"
55985	7.6329	2.9817	14.676	0.00012768	0.0062576	Cxcl13	chemokine (C-X-C motif) ligand 13
271424	7.6256	2.1689	13.301	0.00026523	0.011411	Ip6k3	inositol hexaphosphate kinase 3
170744	7.6165	3.0557	17.366	3.08e-05	0.0018439	Tlr8	toll-like receptor 8
26570	7.6095	2.4629	12.148	0.00049147	0.019006	Slc7a11	"solute carrier family 7 (cationic amino acid transporter, y+ system), member 11"
217304	7.6092	4.149	34.691	3.86e-09	6.27e-07	Cd300lb	CD300 molecule like family member B
23880	7.5895	5.9083	32.089	1.47e-08	1.92e-06	Fyb	FYN binding protein
26874	7.5747	3.2393	32.996	9.24e-09	1.34e-06	Abcd2	"ATP-binding cassette, sub-family D (ALD), member 2"
54725	7.5267	5.5568	49.578	1.91e-12	5.08e-10	Cadm1	cell adhesion molecule 1
56619	7.5214	3.5495	18.17	2.02e-05	0.001266	Clec4e	"C-type lectin domain family 4, member e"
12268	7.4787	3.4426	15	0.00010753	0.0054596	C4b	complement component 4B (Chido blood group)
320127	7.4708	3.1299	14.562	0.00013564	0.0065569	Dgki	"diacylglycerol kinase, iota"
21391	7.4702	4.9476	38.257	6.2e-10	1.17e-07	Tbxas1	"thromboxane A synthase 1, platelet"
16995	7.4473	2.0959	11.321	0.00076619	0.027037	Ltb4r1	leukotriene B4 receptor 1
15199	7.4183	3.5662	19.958	7.92e-06	0.00054511	Hebp1	heme binding protein 1
246707	7.4076	4.5716	31.049	2.52e-08	3.12e-06	Emilin2	elastin microfibril interfacer 2
83382	7.4063	5.5365	79.331	5.25e-19	4.64e-16	Siglece	sialic acid binding Ig-like lectin E
11689	7.3776	3.036	18.227	1.96e-05	0.0012354	Alox5	arachidonate 5-lipoxygenase
94226	7.3681	3.2276	17.045	3.65e-05	0.0021118	S1pr5	sphingosine-1-phosphate receptor 5
276891	7.3535	4.7549	50.024	1.52e-12	4.2e-10	Timd4	T cell immunoglobulin and mucin domain containing 4
11554	7.3488	2.5076	13.501	0.00023838	0.010449	Adrb1	"adrenergic receptor, beta 1"
16419	7.3013	5.8293	38.628	5.13e-10	9.92e-08	Itgb5	integrin beta 5
72043	7.301	2.6241	22.429	2.18e-06	0.00017492	Sulf2	sulfatase 2
12501	7.2805	1.7726	16.871	4e-05	0.0022957	Cd3e	"CD3 antigen, epsilon polypeptide"
67971	7.2473	3.7003	30.969	2.62e-08	3.22e-06	Tppp3	tubulin polymerization-promoting protein family member 3
69583	7.2032	-0.090998	14.289	0.00015678	0.0074511	Tnfsf13	"tumor necrosis factor (ligand) superfamily, member 13"
212326	7.1886	2.9609	16.329	5.32e-05	0.0029818	Fam149a	"family with sequence similarity 149, member A"
13618	7.1428	2.3683	10.743	0.0010465	0.034432	Ednrb	endothelin receptor type B
12044	7.1049	3.0365	28.391	9.91e-08	1.07e-05	Bcl2a1a	B cell leukemia/lymphoma 2 related protein A1a
11813	7.1037	4.2901	30.646	3.1e-08	3.74e-06	Apoc2	apolipoprotein C-II
11302	7.0913	2.7013	15.048	0.0001048	0.0053403	Aatk	apoptosis-associated tyrosine kinase
56644	7.0891	4.031	33.514	7.07e-09	1.07e-06	Clec7a	"C-type lectin domain family 7, member a"
64095	7.0881	4.1315	24.996	5.75e-07	5.34e-05	Gpr35	G protein-coupled receptor 35
102103	7.013	2.9746	20.437	6.16e-06	0.00043935	Mtus1	mitochondrial tumor suppressor 1
75552	7.0092	2.9516	15.343	8.97e-05	0.0046533	Paqr9	progestin and adipoQ receptor family member IX
12609	6.9863	4.1507	26.418	2.75e-07	2.75e-05	Cebpd	"CCAAT/enhancer binding protein (C/EBP), delta"
108116	6.9853	2.4133	11.094	0.00086586	0.029809	Slco3a1	"solute carrier organic anion transporter family, member 3a1"
224044	6.9851	0.60518	10.972	0.00092518	0.031467	Cyp2ab1	"cytochrome P450, family 2, subfamily ab, polypeptide 1"
27226	6.9369	7.1823	72.251	1.89e-17	1.11e-14	Pla2g7	"phospholipase A2, group VII (platelet-activating factor acetylhydrolase, plasma)"
14586	6.9364	4.9652	29.324	6.12e-08	6.86e-06	Gfra2	glial cell line derived neurotrophic factor family receptor alpha 2
72747	6.9277	1.5372	10.993	0.00091461	0.031183	Ttc39c	tetratricopeptide repeat domain 39C
192188	6.9212	4.9789	20.911	4.81e-06	0.00035185	Stab2	stabilin 2
21944	6.9087	-0.29611	11.455	0.00071284	0.025664	Tnfsf12	"tumor necrosis factor (ligand) superfamily, member 12"
69574	6.9017	3.4942	34.963	3.36e-09	5.51e-07	Cmbl	carboxymethylenebutenolidase-like (Pseudomonas)
212032	6.8987	4.8769	51.178	8.44e-13	2.43e-10	Hk3	hexokinase 3
13587	6.8949	0.36007	16.006	6.31e-05	0.0034543	Ear2	"eosinophil-associated, ribonuclease A family, member 2"
20612	6.8923	3.9012	14.495	0.00014051	0.006769	Siglec1	"sialic acid binding Ig-like lectin 1, sialoadhesin"
21817	6.8896	6.1542	40.452	2.01e-10	4.24e-08	Tgm2	"transglutaminase 2, C polypeptide"
80876	6.8666	5.8511	36.321	1.67e-09	2.92e-07	Ifitm2	interferon induced transmembrane protein 2
80281	6.8467	2.7015	21.364	3.8e-06	0.00028822	Cttnbp2nl	CTTNBP2 N-terminal like
54483	6.8368	2.8369	12.764	0.00035335	0.014405	Mefv	Mediterranean fever
16000	6.8297	5.907	30.872	2.76e-08	3.35e-06	Igf1	insulin-like growth factor 1
320736	6.7947	3.9801	24.403	7.82e-07	6.94e-05	Vstm4	V-set and transmembrane domain containing 4
69165	6.7718	2.0992	13.642	0.00022121	0.0097576	Cd209b	CD209b antigen
12511	6.7521	2.4187	10.494	0.0011979	0.037997	Cd6	CD6 antigen
215690	6.7395	4.514	36.339	1.66e-09	2.92e-07	Nav1	neuron navigator 1
21816	6.7262	4.7492	19.299	1.12e-05	0.00074413	Tgm1	"transglutaminase 1, K polypeptide"
21937	6.714	4.4934	32.94	9.51e-09	1.36e-06	Tnfrsf1a	"tumor necrosis factor receptor superfamily, member 1a"
22259	6.7102	5.8897	55.918	7.56e-14	2.95e-11	Nr1h3	"nuclear receptor subfamily 1, group H, member 3"
76261	6.7096	1.931	11.292	0.00077853	0.027404	0610040J01Rik	RIKEN cDNA 0610040J01 gene
14127	6.7004	7.9277	48.911	2.68e-12	7e-10	Fcer1g	"Fc receptor, IgE, high affinity I, gamma polypeptide"
17474	6.7002	0.93733	10.319	0.0013167	0.041	Clec4d	"C-type lectin domain family 4, member d"
11801	6.668	7.1657	55.873	7.73e-14	2.95e-11	Cd5l	CD5 antigen-like
20302	6.607	4.3873	20.5	5.96e-06	0.00042934	Ccl3	chemokine (C-C motif) ligand 3
56221	6.6055	2.1058	11.157	0.00083724	0.028965	Ccl24	chemokine (C-C motif) ligand 24
56760	6.5994	3.9044	32.412	1.25e-08	1.66e-06	Clec1b	"C-type lectin domain family 1, member b"
12772	6.5895	3.0998	13.363	0.00025661	0.011145	Ccr2	chemokine (C-C motif) receptor 2
246256	6.5873	5.1602	52.965	3.39e-13	1.09e-10	Fcgr4	"Fc receptor, IgG, low affinity IV"
72310	6.5811	3.4369	17.619	2.7e-05	0.001635	Nkg7	natural killer cell group 7 sequence
14538	6.556	4.0789	17.13	3.49e-05	0.002044	Gcnt2	"glucosaminyl (N-acetyl) transferase 2, I-branching enzyme"
171285	6.5531	2.7735	13.309	0.00026416	0.011402	Havcr2	hepatitis A virus cellular receptor 2
26362	6.5477	8.5868	38.926	4.4e-10	8.63e-08	Axl	AXL receptor tyrosine kinase
74030	6.517	3.0165	26.041	3.34e-07	3.25e-05	Rin2	Ras and Rab interactor 2
74748	6.5078	2.3109	11.841	0.00057936	0.02186	Slamf8	SLAM family member 8
672763	6.4968	2.21	11.33	0.00076248	0.026973	Gm13710	predicted gene 13710
394432	6.4545	1.8124	17.778	2.48e-05	0.0015233	Ugt1a7c	"UDP glucuronosyltransferase 1 family, polypeptide A7C"
74191	6.4421	5.7487	44.529	2.51e-11	6e-09	P2ry13	"purinergic receptor P2Y, G-protein coupled 13"
226695	6.4304	1.415	11.032	0.00089562	0.030609	Ifi205	interferon activated gene 205
68481	6.4045	4.9529	40.059	2.46e-10	4.99e-08	Mpzl1	myelin protein zero-like 1
66205	6.3372	5.4583	59.384	1.3e-14	6.1e-12	Cd302	CD302 antigen
21818	6.3308	0.63383	9.9666	0.0015941	0.047569	Tgm3	"transglutaminase 3, E polypeptide"
170706	6.3227	3.1481	26.785	2.27e-07	2.33e-05	Tmem37	transmembrane protein 37
98496	6.3092	3.6589	35.487	2.57e-09	4.26e-07	Pid1	phosphotyrosine interaction domain containing 1
23886	6.3091	3.0033	13.852	0.00019773	0.0090033	Gdf15	growth differentiation factor 15
217262	6.2977	3.0502	13.952	0.00018755	0.0085951	Abca9	"ATP-binding cassette, sub-family A (ABC1), member 9"
637515	6.2912	2.2517	10.279	0.0013453	0.041734	Nlrp1b	"NLR family, pyrin domain containing 1B"
216991	6.2791	3.1943	17.064	3.61e-05	0.0020996	Adap2	ArfGAP with dual PH domains 2
28240	6.2742	6.0155	24.153	8.9e-07	7.66e-05	Trpm2	"transient receptor potential cation channel, subfamily M, member 2"
232371	6.2715	1.3294	10.398	0.0012613	0.039681	C1rl	"complement component 1, r subcomponent-like"
381680	6.2588	2.3519	11.675	0.00063358	0.023289	Nxpe5	"neurexophilin and PC-esterase domain family, member 5"
227933	6.2571	3.1791	18.269	1.92e-05	0.0012144	Ccdc148	coiled-coil domain containing 148
50934	6.2493	4.6502	24.341	8.07e-07	7.12e-05	Slc7a8	"solute carrier family 7 (cationic amino acid transporter, y+ system), member 8"
14735	6.2444	2.0648	14.225	0.00016219	0.0076309	Gpc4	glypican 4
18022	6.2311	3.4673	23.724	1.11e-06	9.45e-05	Nfe2	"nuclear factor, erythroid derived 2"
64540	6.2028	5.197	57.407	3.54e-14	1.43e-11	Tspan4	tetraspanin 4
14555	6.1426	3.3634	18.925	1.36e-05	0.00088866	Gpd1	glycerol-3-phosphate dehydrogenase 1 (soluble)
217303	6.1179	6.7622	21.851	2.95e-06	0.00023104	Cd300a	CD300A molecule
21810	6.0868	5.4303	57.571	3.26e-14	1.35e-11	Tgfbi	"transforming growth factor, beta induced"
27007	6.0841	3.0519	17.421	2.99e-05	0.0017987	Klrk1	"killer cell lectin-like receptor subfamily K, member 1"
234797	6.0217	4.994	30.22	3.86e-08	4.46e-06	6430548M08Rik	RIKEN cDNA 6430548M08 gene
72754	6.0072	3.1643	10.816	0.0010063	0.033422	Arhgef10l	Rho guanine nucleotide exchange factor (GEF) 10-like
11629	5.9904	6.0787	34.448	4.38e-09	7.02e-07	Aif1	allograft inflammatory factor 1
17167	5.9701	4.9597	20.485	6.01e-06	0.0004307	Marco	macrophage receptor with collagenous structure
12959	5.9535	0.74943	11.258	0.00079286	0.027701	Cryba4	"crystallin, beta A4"
18606	5.9458	3.272	13.868	0.00019615	0.00896	Enpp2	ectonucleotide pyrophosphatase/phosphodiesterase 2
20512	5.8754	4.3285	21.147	4.25e-06	0.00031773	Slc1a3	"solute carrier family 1 (glial high affinity glutamate transporter), member 3"
17533	5.8623	7.1292	32.964	9.39e-09	1.35e-06	Mrc1	"mannose receptor, C type 1"
319772	5.8507	3.4606	30.036	4.24e-08	4.87e-06	C130050O18Rik	RIKEN cDNA C130050O18 gene
15951	5.8102	3.537	30.224	3.85e-08	4.46e-06	Ifi204	interferon activated gene 204
24108	5.8042	2.5156	11.785	0.00059713	0.022239	Ubd	ubiquitin D
223881	5.7812	1.9152	10.667	0.0010907	0.035555	Rnd1	Rho family GTPase 1
65256	5.7237	7.2812	47.605	5.21e-12	1.31e-09	Asb2	ankyrin repeat and SOCS box-containing 2
20728	5.6993	7.1409	33.056	8.96e-09	1.32e-06	Spic	Spi-C transcription factor (Spi-1/PU.1 related)
73149	5.6982	5.6585	44.478	2.57e-11	6.05e-09	Clec4a3	"C-type lectin domain family 4, member a3"
53416	5.6239	2.9347	17.756	2.51e-05	0.0015348	Stk39	serine/threonine kinase 39
54610	5.5973	3.8174	27.137	1.9e-07	1.97e-05	Tbc1d8	"TBC1 domain family, member 8"
210029	5.5342	5.1776	42.232	8.11e-11	1.85e-08	Metrnl	"meteorin, glial cell differentiation regulator-like"
51801	5.5245	2.773	10.625	0.0011158	0.036204	Ramp1	receptor (calcitonin) activity modifying protein 1
16411	5.5234	3.5228	24.3	8.24e-07	7.21e-05	Itgax	integrin alpha X
18074	5.5224	2.9491	13.085	0.00029767	0.012468	Nid2	nidogen 2
56807	5.52	3.5762	10.528	0.0011755	0.037539	Scamp5	secretory carrier membrane protein 5
12709	5.4939	5.5607	26.615	2.48e-07	2.51e-05	Ckb	"creatine kinase, brain"
20288	5.489	3.1316	22.654	1.94e-06	0.00015736	Msr1	macrophage scavenger receptor 1
16164	5.4658	4.8456	14.613	0.00013201	0.0064251	Il13ra1	"interleukin 13 receptor, alpha 1"
16822	5.4649	6.2794	41.432	1.22e-10	2.65e-08	Lcp2	lymphocyte cytosolic protein 2
27355	5.4589	2.3417	11.451	0.00071456	0.025664	Pald1	"phosphatase domain containing, paladin 1"
12514	5.4302	7.679	43.173	5.01e-11	1.16e-08	Cd68	CD68 antigen
20446	5.4297	3.1946	21.432	3.67e-06	0.00028126	St6galnac2	"ST6 (alpha-N-acetyl-neuraminyl-2,3-beta-galactosyl-1,3)-N-acetylgalactosaminide alpha-2,6-sialyltransferase 2"
57248	5.3868	2.2033	18.117	2.08e-05	0.0012808	Ly6i	"lymphocyte antigen 6 complex, locus I"
20661	5.3866	3.8743	18.36	1.83e-05	0.0011658	Sort1	sortilin 1
21416	5.3865	5.1292	23.608	1.18e-06	9.98e-05	Tcf7l2	"transcription factor 7 like 2, T cell specific, HMG box"
100340	5.3742	2.1974	20.362	6.41e-06	0.0004524	Smpdl3b	"sphingomyelin phosphodiesterase, acid-like 3B"
100502766	5.3513	2.5019	20.054	7.53e-06	0.00052104	Kifc1	kinesin family member C1
11910	5.3426	4.6066	19.216	1.17e-05	0.00077342	Atf3	activating transcription factor 3
21814	5.3418	2.7382	13.774	0.00020614	0.0092078	Tgfbr3	"transforming growth factor, beta receptor III"
26904	5.3165	3.7471	29.97	4.39e-08	4.99e-06	Sh2d1b1	SH2 domain containing 1B1
52163	5.3146	4.5475	21.413	3.7e-06	0.00028246	Camk1	calcium/calmodulin-dependent protein kinase I
69524	5.2574	1.5656	10.825	0.0010012	0.033382	Esam	endothelial cell-specific adhesion molecule
18755	5.2551	3.4584	20.303	6.61e-06	0.00046427	Prkch	"protein kinase C, eta"
54635	5.252	1.9074	10.791	0.00102	0.033755	Pdgfc	"platelet-derived growth factor, C polypeptide"
72446	5.2414	3.1333	12.685	0.00036866	0.01491	Prr5l	proline rich 5 like
17476	5.2351	7.5487	23.422	1.3e-06	0.00010866	Mpeg1	macrophage expressed gene 1
22436	5.2228	4.6471	25.617	4.16e-07	4e-05	Xdh	xanthine dehydrogenase
259302	5.2123	3.3694	12.619	0.00038189	0.015401	Srgap3	SLIT-ROBO Rho GTPase activating protein 3
14962	5.2018	5.0548	35.506	2.54e-09	4.26e-07	Cfb	complement factor B
74091	5.1888	2.8502	18.164	2.03e-05	0.001266	Npl	N-acetylneuraminate pyruvate lyase
242662	5.1746	2.3985	10.836	0.00099526	0.033289	Rims3	regulating synaptic membrane exocytosis 3
26889	5.1387	5.1358	22.915	1.69e-06	0.00013896	Cln8	CLN8 transmembrane ER and ERGIC protein
11656	5.1126	3.7872	27.367	1.68e-07	1.79e-05	Alas2	"aminolevulinic acid synthase 2, erythroid"
16490	5.0994	3.7776	11.776	0.00059989	0.022283	Kcna2	"potassium voltage-gated channel, shaker-related subfamily, member 2"
23792	5.0496	2.7419	10.522	0.0011794	0.037566	Adam23	a disintegrin and metallopeptidase domain 23
20198	4.9718	3.0268	13.002	0.00031116	0.012925	S100a4	S100 calcium binding protein A4
26879	4.9652	2.6136	10.876	0.00097402	0.032734	B3galnt1	"UDP-GalNAc:betaGlcNAc beta 1,3-galactosaminyltransferase, polypeptide 1"
26897	4.9644	1.9898	13.993	0.00018351	0.0084649	Acot1	acyl-CoA thioesterase 1
240327	4.9356	2.8921	11.589	0.0006636	0.024141	Gm4951	predicted gene 4951
52855	4.9267	6.0823	52.956	3.41e-13	1.09e-10	Lair1	leukocyte-associated Ig-like receptor 1
171504	4.9233	3.0617	13.245	0.00027332	0.01169	Apobr	apolipoprotein B receptor
68813	4.9157	2.9922	19.116	1.23e-05	0.00080764	Dock5	dedicator of cytokinesis 5
68774	4.91	3.742	19.5	1.01e-05	0.00068258	Ms4a6d	"membrane-spanning 4-domains, subfamily A, member 6D"
12489	4.8718	2.8299	12.947	0.00032042	0.013263	Cd33	CD33 antigen
12818	4.807	4.564	22.435	2.17e-06	0.00017492	Col14a1	"collagen, type XIV, alpha 1"
54381	4.7934	4.6424	24.929	5.95e-07	5.45e-05	Cpq	carboxypeptidase Q
15186	4.7869	4.996	10.015	0.0015523	0.046782	Hdc	histidine decarboxylase
57080	4.7694	3.729	11.975	0.00053924	0.020461	Gtf2ird1	general transcription factor II I repeat domain-containing 1
228608	4.7485	3.6602	14.659	0.00012884	0.0062929	Smox	spermine oxidase
66060	4.7212	2.3361	14.586	0.00013393	0.0064964	Cystm1	cysteine-rich transmembrane module containing 1
18729	4.7122	1.5814	14.268	0.00015853	0.0074836	Pira6	paired-Ig-like receptor A6
15007	4.6776	2.8552	10.822	0.0010028	0.033382	H2-Q10	"histocompatibility 2, Q region locus 10"
16480	4.6773	5.6337	31.987	1.55e-08	2.01e-06	Jup	junction plakoglobin
11690	4.6757	4.8238	21.647	3.28e-06	0.00025413	Alox5ap	arachidonate 5-lipoxygenase activating protein
68507	4.6376	4.0818	27.151	1.88e-07	1.97e-05	Ppfia4	"protein tyrosine phosphatase, receptor type, f polypeptide (PTPRF), interacting protein (liprin), alpha 4"
319468	4.6141	2.8731	12.062	0.00051451	0.019734	Ppm1h	protein phosphatase 1H (PP2C domain containing)
14289	4.582	1.7109	11.731	0.0006147	0.022773	Fpr2	formyl peptide receptor 2
24001	4.5763	3.0383	11.278	0.00078411	0.027463	Tiam2	T cell lymphoma invasion and metastasis 2
70839	4.5635	3.392	19.37	1.08e-05	0.00072052	P2ry12	"purinergic receptor P2Y, G-protein coupled 12"
19041	4.5504	4.0833	10.635	0.0011097	0.036089	Ppl	periplakin
214968	4.5177	4.9335	14.202	0.00016418	0.0076989	Sema6d	"sema domain, transmembrane domain (TM), and cytoplasmic domain, (semaphorin) 6D"
232288	4.5102	5.2767	16.811	4.13e-05	0.0023497	Frmd4b	FERM domain containing 4B
63913	4.4852	4.3638	14.469	0.00014248	0.0068219	Fam129a	"family with sequence similarity 129, member A"
66141	4.4591	6.5424	34.206	4.96e-09	7.69e-07	Ifitm3	interferon induced transmembrane protein 3
19261	4.4324	8.4608	29.461	5.7e-08	6.44e-06	Sirpa	signal-regulatory protein alpha
193740	4.4201	8.8669	24.594	7.08e-07	6.36e-05	Hspa1a	heat shock protein 1A
11820	4.3705	5.5569	36.727	1.36e-09	2.46e-07	App	amyloid beta (A4) precursor protein
14190	4.3505	5.2202	21.839	2.96e-06	0.00023122	Fgl2	fibrinogen-like protein 2
16068	4.3252	4.3302	23.839	1.05e-06	8.96e-05	Il18bp	interleukin 18 binding protein
109225	4.2855	5.2329	38.084	6.78e-10	1.26e-07	Ms4a7	"membrane-spanning 4-domains, subfamily A, member 7"
210789	4.276	3.3907	14.728	0.00012421	0.0061517	Tbc1d4	"TBC1 domain family, member 4"
12512	4.2748	4.282	16.007	6.31e-05	0.0034543	Cd63	CD63 antigen
19252	4.2408	9.2497	31.467	2.03e-08	2.54e-06	Dusp1	dual specificity phosphatase 1
433638	4.2312	5.9659	21.993	2.74e-06	0.0002158	I830077J02Rik	RIKEN cDNA I830077J02 gene
67016	4.1833	4.7422	16.875	3.99e-05	0.0022957	Tbc1d2b	"TBC1 domain family, member 2B"
14782	4.1815	6.3417	31.766	1.74e-08	2.23e-06	Gsr	glutathione reductase
94185	4.1439	6.4722	34.212	4.94e-09	7.69e-07	Tnfrsf21	"tumor necrosis factor receptor superfamily, member 21"
244853	4.1038	4.4877	18.6	1.61e-05	0.0010439	Nxpe4	"neurexophilin and PC-esterase domain family, member 4"
212937	4.0807	4.19	20.503	5.96e-06	0.00042934	Tifab	"TRAF-interacting protein with forkhead-associated domain, family member B"
68337	4.018	6.0964	24.159	8.87e-07	7.66e-05	Crip2	cysteine rich protein 2
20181	4.0098	3.9908	12.196	0.00047882	0.018618	Rxra	retinoid X receptor alpha
67951	3.992	4.0424	16.022	6.26e-05	0.003452	Tubb6	"tubulin, beta 6 class V"
20568	3.9785	8.5837	12.41	0.00042711	0.016934	Slpi	secretory leukocyte peptidase inhibitor
243771	3.9656	3.4591	13.468	0.00024265	0.010604	Parp12	"poly (ADP-ribose) polymerase family, member 12"
11482	3.9622	3.7324	13.218	0.00027723	0.011822	Acvrl1	"activin A receptor, type II-like 1"
109901	3.958	4.359	10.879	0.00097264	0.032734	Cela1	"chymotrypsin-like elastase family, member 1"
16456	3.9492	3.3575	15.582	7.9e-05	0.0041756	F11r	F11 receptor
214359	3.9369	5.0293	28.488	9.43e-08	1.02e-05	Tmem51	transmembrane protein 51
20970	3.93	7.2083	14.717	0.00012491	0.0061647	Sdc3	syndecan 3
70423	3.9194	5.7293	18.379	1.81e-05	0.0011615	Tspan15	tetraspanin 15
71862	3.8893	3.1557	10.668	0.0010898	0.035555	Gpr160	G protein-coupled receptor 160
18783	3.8852	4.7531	14.796	0.0001198	0.0059541	Pla2g4a	"phospholipase A2, group IVA (cytosolic, calcium-dependent)"
378460	3.8806	2.5915	12.402	0.00042884	0.016955	Pram1	PML-RAR alpha-regulated adaptor molecule 1
110095	3.8631	4.9229	26.929	2.11e-07	2.17e-05	Pygl	liver glycogen phosphorylase
65970	3.6939	4.463	15.87	6.78e-05	0.0036552	Lima1	LIM domain and actin binding 1
212898	3.6799	5.6459	22.055	2.65e-06	0.00021013	Dse	dermatan sulfate epimerase
16517	3.6412	4.2519	15.206	9.64e-05	0.0049648	Kcnj16	"potassium inwardly-rectifying channel, subfamily J, member 16"
54397	3.625	4.7852	21.027	4.53e-06	0.00033297	Ppt2	palmitoyl-protein thioesterase 2
73102	3.6073	2.9089	11.408	0.00073136	0.026201	Slc22a23	"solute carrier family 22, member 23"
217203	3.5128	5.2768	25.283	4.95e-07	4.63e-05	Tmem106a	transmembrane protein 106A
12575	3.4899	3.4732	14.708	0.00012548	0.0061714	Cdkn1a	cyclin-dependent kinase inhibitor 1A (P21)
66569	3.4614	3.495	11.72	0.00061817	0.022782	Gdpd1	glycerophosphodiester phosphodiesterase domain containing 1
16854	3.4572	7.0934	22.686	1.91e-06	0.00015567	Lgals3	"lectin, galactose binding, soluble 3"
14282	3.4156	4.9067	15.4	8.7e-05	0.0045466	Fosb	FBJ osteosarcoma oncogene B
71310	3.3367	4.8025	11.284	0.00078197	0.027457	Tbc1d9	"TBC1 domain family, member 9"
15511	3.2913	9.8851	15.208	9.63e-05	0.0049648	Hspa1b	heat shock protein 1B
13030	3.1659	11.228	28.505	9.35e-08	1.02e-05	Ctsb	cathepsin B
16905	3.1517	4.8672	15.888	6.72e-05	0.0036347	Lmna	lamin A
215789	3.0803	3.543	12.929	0.00032359	0.013355	Phactr2	phosphatase and actin regulator 2
11432	3.0751	6.088	21.477	3.58e-06	0.00027616	Acp2	"acid phosphatase 2, lysosomal"
71085	3.0489	5.5441	19.451	1.03e-05	0.00069363	Arhgap19	Rho GTPase activating protein 19
17748	3.0422	3.9998	9.9454	0.0016125	0.047817	Mt1	metallothionein 1
22177	3.0227	8.2414	32.486	1.2e-08	1.61e-06	Tyrobp	TYRO protein tyrosine kinase binding protein
70101	2.9236	4.0279	12.769	0.00035243	0.014405	Cyp4f16	"cytochrome P450, family 4, subfamily f, polypeptide 16"
15902	2.9155	7.063	26.612	2.49e-07	2.51e-05	Id2	inhibitor of DNA binding 2
215114	2.9083	4.8694	13.353	0.00025804	0.011172	Hip1	huntingtin interacting protein 1
17916	2.8989	6.7131	13.821	0.00020107	0.0090574	Myo1f	myosin IF
15370	2.8541	7.5579	16.314	5.37e-05	0.0029868	Nr4a1	"nuclear receptor subfamily 4, group A, member 1"
65973	2.8396	4.0635	9.8527	0.0016959	0.049457	Asph	aspartate-beta-hydroxylase
14281	2.8252	9.1604	30.368	3.57e-08	4.2e-06	Fos	FBJ osteosarcoma oncogene
380711	2.7817	4.4297	10.388	0.0012684	0.039785	Rap1gap2	RAP1 GTPase activating protein 2
214084	2.7645	4.4237	10.328	0.0013106	0.040928	Slc18a2	"solute carrier family 18 (vesicular monoamine), member 2"
331004	2.7606	5.3431	17.282	3.22e-05	0.0019196	Slc9a9	"solute carrier family 9 (sodium/hydrogen exchanger), member 9"
16600	2.7552	4.351	10.071	0.0015062	0.045623	Klf4	Kruppel-like factor 4 (gut)
17872	2.7489	9.6311	20.15	7.16e-06	0.00050026	Ppp1r15a	"protein phosphatase 1, regulatory subunit 15A"
21858	2.7483	6.0175	11.948	0.00054714	0.020705	Timp2	tissue inhibitor of metalloproteinase 2
20200	2.7477	6.4864	17.143	3.47e-05	0.002044	S100a6	S100 calcium binding protein A6 (calcyclin)
433375	2.7342	8.3812	25.313	4.87e-07	4.59e-05	Creg1	cellular repressor of E1A-stimulated genes 1
268697	2.7253	4.8337	9.9237	0.0016317	0.048182	Ccnb1	cyclin B1
27416	2.6242	5.6533	12.872	0.00033345	0.013722	Abcc5	"ATP-binding cassette, sub-family C (CFTR/MRP), member 5"
18636	2.5889	9.1089	16.674	4.44e-05	0.0025058	Cfp	complement factor properdin
58801	2.577	6.3624	13.708	0.00021351	0.0094475	Pmaip1	phorbol-12-myristate-13-acetate-induced protein 1
16409	2.5721	4.7303	11.369	0.00074691	0.026556	Itgam	integrin alpha M
16988	2.5403	5.5742	15.36	8.88e-05	0.0046267	Lst1	leukocyte specific transcript 1
53602	2.5265	4.8685	13.096	0.000296	0.012468	Hpcal1	hippocalcin-like 1
20869	2.5085	5.9565	15.698	7.43e-05	0.0039425	Stk11	serine/threonine kinase 11
107995	2.425	5.5985	13.13	0.00029056	0.01228	Cdc20	cell division cycle 20
14191	2.4239	7.2372	18.13	2.06e-05	0.0012772	Fgr	"FGR proto-oncogene, Src family tyrosine kinase"
76074	2.4111	5.8597	16.311	5.37e-05	0.0029868	Gbp8	guanylate-binding protein 8
21938	2.4018	7.1008	19.471	1.02e-05	0.00068981	Tnfrsf1b	"tumor necrosis factor receptor superfamily, member 1b"
27362	2.3954	6.6759	21.254	4.02e-06	0.00030196	Dnajb9	DnaJ heat shock protein family (Hsp40) member B9
13033	2.3945	9.8508	17.165	3.43e-05	0.0020323	Ctsd	cathepsin D
17951	2.368	4.7905	10.563	0.0011539	0.036991	Naip5	"NLR family, apoptosis inhibitory protein 5"
13653	2.3592	8.0366	14.468	0.00014258	0.0068219	Egr1	early growth response 1
12982	2.3238	6.0519	13.836	0.00019945	0.0090298	Csf2ra	"colony stimulating factor 2 receptor, alpha, low-affinity (granulocyte-macrophage)"
66190	2.292	5.6906	13.13	0.00029058	0.01228	Acer3	alkaline ceramidase 3
76737	2.2647	7.586	15.413	8.64e-05	0.0045342	Creld2	cysteine-rich with EGF-like domains 2
100504486	2.2214	5.7459	15.112	0.00010129	0.0051802	Gdap10	ganglioside-induced differentiation-associated-protein 10
67844	2.2207	5.396	12.057	0.00051606	0.01974	Rab32	"RAB32, member RAS oncogene family"
17537	2.1835	4.7788	10.005	0.0015611	0.046782	Meis3	Meis homeobox 3
19039	2.1392	7.4223	16.75	4.26e-05	0.0024174	Lgals3bp	"lectin, galactoside-binding, soluble, 3 binding protein"
13808	2.0559	5.0177	11.591	0.00066264	0.024141	Eno3	"enolase 3, beta muscle"
80859	1.9944	6.6854	16.857	4.03e-05	0.0023032	Nfkbiz	"nuclear factor of kappa light polypeptide gene enhancer in B cells inhibitor, zeta"
74039	1.9612	7.5723	11.49	0.0006997	0.025259	Nfam1	Nfat activating molecule with ITAM motif 1
66857	1.9595	8.2534	11.724	0.00061689	0.022782	Plbd1	phospholipase B domain containing 1
16476	1.9354	9.765	19.825	8.49e-06	0.00058157	Jun	jun proto-oncogene
107607	1.9181	7.0985	10.581	0.0011423	0.036727	Nod1	nucleotide-binding oligomerization domain containing 1
21847	1.7807	6.4661	9.8652	0.0016844	0.049326	Klf10	Kruppel-like factor 10
11816	1.7661	10.767	13.088	0.00029722	0.012468	Apoe	apolipoprotein E
14824	1.76	9.128	10.681	0.0010824	0.035507	Grn	granulin
16477	1.7146	9.8822	10.478	0.0012078	0.038198	Junb	jun B proto-oncogene
81489	1.6984	9.3727	11.377	0.00074374	0.02651	Dnajb1	DnaJ heat shock protein family (Hsp40) member B1
76820	1.6144	7.2648	10.019	0.0015489	0.046782	Fam49a	"family with sequence similarity 49, member A"
110213	1.5728	8.8654	10.952	0.00093522	0.031732	Tmbim6	transmembrane BAX inhibitor motif containing 6
14325	1.4833	12.125	10.237	0.0013764	0.04242	Ftl1	ferritin light polypeptide 1
16414	1.4715	8.8516	11.217	0.00081045	0.028107	Itgb2	integrin beta 2
17159	1.4357	8.8925	9.9692	0.0015918	0.047569	Man2b1	"mannosidase 2, alpha B1"
54709	-1.2067	7.7825	9.8691	0.0016808	0.049324	Eif3i	"eukaryotic translation initiation factor 3, subunit I"
19646	-1.3195	8.9357	10.476	0.0012097	0.038198	Rbbp4	"retinoblastoma binding protein 4, chromatin remodeling factor"
14194	-1.4123	7.7127	10.316	0.0013187	0.041	Fh1	fumarate hydratase 1
140742	-1.4579	8.2003	11.591	0.00066267	0.024141	Sesn1	sestrin 1
15001	-1.4859	8.5694	9.8828	0.0016683	0.049059	H2-Oa	"histocompatibility 2, O region alpha locus"
13627	-1.5329	11.6	14.951	0.00011036	0.0055437	Eef1a1	eukaryotic translation elongation factor 1 alpha 1
66922	-1.5403	7.1533	12.32	0.00044819	0.017524	Rras2	related RAS viral (r-ras) oncogene 2
14969	-1.5829	12.408	11.225	0.00080722	0.028064	H2-Eb1	"histocompatibility 2, class II antigen E beta"
208154	-1.6842	9.1384	14.056	0.00017744	0.0082116	Btla	B and T lymphocyte associated
67049	-1.6853	6.1596	12.356	0.00043949	0.017328	Pus3	pseudouridine synthase 3
20343	-1.9652	10.238	10.156	0.0014383	0.043847	Sell	"selectin, lymphocyte"
66895	-2.0085	8.1739	12.191	0.00048023	0.018622	Pxdc1	PX domain containing 1
245695	-2.6943	4.3476	10.397	0.0012623	0.039681	Tceanc	transcription elongation factor A (SII) N-terminal and central domain containing
217666	-3.1917	3.9416	13.835	0.0001996	0.0090298	L2hgdh	L-2-hydroxyglutarate dehydrogenase
225638	-3.5331	4.3839	13.965	0.00018628	0.0085646	Alpk2	alpha-kinase 2
99470	-4.5204	2.669	13.807	0.00020262	0.0090794	Magi3	"membrane associated guanylate kinase, WW and PDZ domain containing 3"
244091	-4.6315	2.5088	13.4	0.00025163	0.010962	Fsd2	fibronectin type III and SPRY domain containing 2
433931	-4.6349	3.959	20.617	5.61e-06	0.00040809	Pigg	"phosphatidylinositol glycan anchor biosynthesis, class G"
791294	-4.6562	2.2385	11.801	0.00059194	0.022128	Gm9958	predicted gene 9958
235533	-4.703	2.178	12.77	0.00035231	0.014405	Gk5	glycerol kinase 5 (putative)
215001	-4.8188	0.63258	10.224	0.0013864	0.042542	Wfikkn1	"WAP, FS, Ig, KU, and NTR-containing protein 1"
213402	-4.9531	1.5242	11.346	0.00075614	0.026816	Armc2	armadillo repeat containing 2
20907	-5.3943	1.6544	14.062	0.00017688	0.0082116	Stx1a	syntaxin 1A (brain)
381110	-5.5403	1.9593	13.001	0.00031134	0.012925	Rmdn2	regulator of microtubule dynamics 2
18646	-5.6785	3.5694	15.849	6.86e-05	0.0036711	Prf1	perforin 1 (pore forming protein)
73095	-5.6797	2.8212	24.647	6.88e-07	6.23e-05	Slc25a42	"solute carrier family 25, member 42"
53886	-5.7988	1.6378	10.227	0.0013841	0.042542	Cdkl2	cyclin-dependent kinase-like 2 (CDC2-related kinase)
76571	-5.9455	-0.12508	9.9458	0.0016122	0.047817	Styxl1	serine/threonine/tyrosine interacting-like 1
210673	-6.0589	1.1357	10.903	0.00096032	0.032506	Prrt3	proline-rich transmembrane protein 3
77428	-6.084	1.9389	10.005	0.0015609	0.046782	9430083A17Rik	RIKEN cDNA 9430083A17 gene
93724	-6.2585	-1.0795	9.8567	0.0016921	0.04945	Pcdhga12	"protocadherin gamma subfamily A, 12"
244923	-6.3005	1.3312	11.054	0.00088479	0.030313	Klhl31	kelch-like 31
12585	-6.3147	2.7284	18.635	1.58e-05	0.0010298	Cdr2	cerebellar degeneration-related 2
382118	-6.3356	2.2455	16.161	5.82e-05	0.0032209	Zkscan7	zinc finger with KRAB and SCAN domains 7
16904	-6.3772	0.34902	9.9295	0.0016265	0.04813	Gzmm	granzyme M (lymphocyte met-ase 1)
93835	-6.3813	-0.6181	9.946	0.001612	0.047817	Amn	amnionless
233806	-6.4111	1.992	14.931	0.00011151	0.0055814	Tmem159	transmembrane protein 159
19153	-6.4276	0.20174	10.519	0.0011817	0.037566	Prx	periaxin
11634	-6.4879	1.0826	10.582	0.0011422	0.036727	Aire	autoimmune regulator (autoimmune polyendocrinopathy candidiasis ectodermal dystrophy)
18663	-6.5676	0.92871	10.217	0.0013917	0.04261	Pgk2	phosphoglycerate kinase 2
380684	-6.6436	1.8363	13.04	0.00030493	0.012734	Nefh	"neurofilament, heavy polypeptide"
54646	-6.6501	1.9475	14.961	0.00010974	0.0055321	Ppp1r3f	"protein phosphatase 1, regulatory subunit 3F"
72500	-6.6802	0.86031	12.013	0.00052842	0.020104	Ier5l	immediate early response 5-like
404545	-6.7585	0.15033	10.886	0.00096916	0.032727	Ano7	anoctamin 7
27359	-6.7956	0.0046307	10.56	0.0011557	0.036991	Sytl4	synaptotagmin-like 4
73183	-6.8055	0.31625	9.9072	0.0016464	0.048515	5430402O13Rik	RIKEN cDNA 5430402O13 gene
97487	-6.8544	1.0675	13.817	0.00020149	0.0090574	Cmtm4	CKLF-like MARVEL transmembrane domain containing 4
16497	-6.8621	-0.18357	10.151	0.0014421	0.043868	Kcnab1	"potassium voltage-gated channel, shaker-related subfamily, beta member 1"
100504255	-6.9997	0.80205	10.009	0.0015581	0.046782	Gm12159	predicted gene 12159
13836	-7.003	-0.044442	11.061	0.00088146	0.030272	Epha2	Eph receptor A2
70575	-7.144	1.8475	15.986	6.38e-05	0.0034777	Gfod2	glucose-fructose oxidoreductase domain containing 2
78925	-7.2101	0.24348	10.678	0.0010842	0.035507	Srd5a1	steroid 5 alpha-reductase 1
19739	-7.2111	0.018078	15.847	6.87e-05	0.0036711	Rgs9	regulator of G-protein signaling 9
14696	-7.2311	2.2968	25.348	4.79e-07	4.54e-05	Gnb4	"guanine nucleotide binding protein (G protein), beta 4"
140743	-7.2355	0.41825	10.114	0.0014715	0.044668	Rem2	rad and gem related GTP binding protein 2
230379	-7.36	2.4852	13.725	0.00021163	0.0094233	Acer2	alkaline ceramidase 2
75033	-7.4309	1.0231	12.467	0.0004143	0.016519	Mei4	meiotic double-stranded break formation protein 4
333182	-7.5143	0.85938	10.778	0.0010271	0.033872	Cox6b2	cytochrome c oxidase subunit 6B2
208869	-7.6563	1.5942	14.338	0.00015277	0.0072851	Dock3	dedicator of cyto-kinesis 3
66435	-7.6696	0.99166	11.511	0.00069186	0.02504	Uggt2	UDP-glucose glycoprotein glucosyltransferase 2
239739	-7.6918	1.7302	14.123	0.00017127	0.0079893	Lamp3	lysosomal-associated membrane protein 3
63955	-7.745	1.2858	17.744	2.53e-05	0.0015376	Cables1	CDK5 and Abl enzyme substrate 1
67304	-7.778	0.83089	11.238	0.00080124	0.027925	3110070M22Rik	RIKEN cDNA 3110070M22 gene
114606	-7.7802	0.22608	11.122	0.00085331	0.029449	Tle6	transducin-like enhancer of split 6
68170	-7.8236	1.0478	15.541	8.07e-05	0.0042513	B230118H07Rik	RIKEN cDNA B230118H07 gene
27274	-7.9732	0.093476	13.716	0.00021268	0.0094404	Zfp354b	zinc finger protein 354B
225362	-8.079	1.4599	11.403	0.00073332	0.026205	Reep2	receptor accessory protein 2
11828	-8.4328	1.0433	11.799	0.00059259	0.022128	Aqp3	aquaporin 3
217648	-8.6246	0.78978	12.76	0.00035414	0.014405	Gm527	predicted gene 527
67652	-8.6839	0.77153	15.947	6.52e-05	0.0035371	Spaca1	sperm acrosome associated 1

## Sheet: NPFO vs PBSFO
EntrezID	logFC	logCPM	LR	PValue	adj.P.Val	Symbols	Name
170706	10.862	3.1481	37.122	1.11e-09	3.13e-07	Tmem37	transmembrane protein 37
20310	9.4099	1.6045	8.5192	0.0035141	0.025888	Cxcl2	chemokine (C-X-C motif) ligand 2
11484	8.8351	0.59465	11.427	0.00072374	0.012004	Aspa	aspartoacylase
16819	8.7957	4.3182	7.1393	0.0075414	0.039142	Lcn2	lipocalin 2
20202	8.4697	7.586	10.588	0.001138	0.014778	S100a9	S100 calcium binding protein A9 (calgranulin B)
226695	8.3865	1.415	11.342	0.00075793	0.012169	Ifi205	interferon activated gene 205
195646	8.3429	4.5226	49.01	2.55e-12	1.38e-09	Hs3st2	heparan sulfate (glucosamine) 3-O-sulfotransferase 2
53945	8.1762	10.414	85.778	2.01e-20	1.23e-16	Slc40a1	"solute carrier family 40 (iron-regulated transporter), member 1"
56620	8.1454	7.2934	85.267	2.61e-20	1.23e-16	Clec4n	"C-type lectin domain family 4, member n"
14129	8.1349	3.945	42.229	8.12e-11	3.02e-08	Fcgr1	"Fc receptor, IgG, high affinity I"
22329	8.0573	9.4904	76.477	2.23e-18	6.29e-15	Vcam1	vascular cell adhesion molecule 1
14293	8.0024	4.9096	70.416	4.8e-17	7.53e-14	Fpr1	formyl peptide receptor 1
15199	7.964	3.5662	20.749	5.23e-06	0.00055555	Hebp1	heme binding protein 1
20201	7.9443	7.9031	8.8613	0.0029129	0.023481	S100a8	S100 calcium binding protein A8 (calgranulin A)
14133	7.8863	8.8066	104.19	1.84e-24	2.6e-20	Fcna	ficolin A
12796	7.8576	6.1697	8.6967	0.0031878	0.024614	Camp	cathelicidin antimicrobial peptide
69583	7.8523	-0.090998	12.266	0.00046127	0.0099423	Tnfsf13	"tumor necrosis factor (ligand) superfamily, member 13"
12959	7.7341	0.74943	10.988	0.00091697	0.013369	Cryba4	"crystallin, beta A4"
83382	7.7101	5.5365	79.46	4.92e-19	1.74e-15	Siglece	sialic acid binding Ig-like lectin E
16176	7.6706	5.0321	23.363	1.34e-06	0.0001952	Il1b	interleukin 1 beta
16641	7.6293	0.41557	8.686	0.0032066	0.024667	Klrc1	"killer cell lectin-like receptor subfamily C, member 1"
212980	7.5793	5.6001	35.755	2.24e-09	6.07e-07	Slc45a3	"solute carrier family 45, member 3"
21944	7.4489	-0.29611	9.5758	0.0019716	0.019051	Tnfsf12	"tumor necrosis factor (ligand) superfamily, member 12"
21817	7.3329	6.1542	43.415	4.43e-11	1.74e-08	Tgm2	"transglutaminase 2, C polypeptide"
55985	7.3287	2.9817	12.582	0.00038945	0.0091014	Cxcl13	chemokine (C-X-C motif) ligand 13
12475	7.3203	5.6015	72.57	1.61e-17	2.84e-14	Cd14	CD14 antigen
12259	7.2798	7.8052	66.711	3.14e-16	4.44e-13	C1qa	"complement component 1, q subcomponent, alpha polypeptide"
26888	7.2513	4.1754	40.582	1.89e-10	6.34e-08	Clec4a2	"C-type lectin domain family 4, member a2"
66277	7.2371	2.1822	17.293	3.2e-05	0.002208	Klf15	Kruppel-like factor 15
19223	7.1716	3.5045	19.715	8.99e-06	0.00084259	Ptgis	prostaglandin I2 (prostacyclin) synthase
17167	7.1416	4.9597	25.867	3.66e-07	6.3e-05	Marco	macrophage receptor with collagenous structure
545812	7.114	5.4507	58.017	2.6e-14	2.16e-11	Pilrb2	paired immunoglobin-like type 2 receptor beta 2
15439	7.0914	5.2241	19.521	9.95e-06	0.00091174	Hp	haptoglobin
12978	7.0469	9.3799	51.792	6.17e-13	4.15e-10	Csf1r	colony stimulating factor 1 receptor
50701	7.045	4.1853	7.2571	0.0070622	0.03759	Elane	"elastase, neutrophil expressed"
26362	7.0111	8.5868	42.74	6.25e-11	2.39e-08	Axl	AXL receptor tyrosine kinase
16658	6.9505	6.4736	32.496	1.19e-08	2.96e-06	Mafb	"v-maf musculoaponeurotic fibrosarcoma oncogene family, protein B (avian)"
170741	6.9331	5.4501	74.469	6.16e-18	1.24e-14	Pilrb1	paired immunoglobin-like type 2 receptor beta 1
20305	6.9253	6.3816	38.013	7.03e-10	2.09e-07	Ccl6	chemokine (C-C motif) ligand 6
101488	6.897	5.2634	41.223	1.36e-10	4.79e-08	Slco2b1	"solute carrier organic anion transporter family, member 2b1"
18173	6.8265	7.1386	61.193	5.17e-15	4.87e-12	Slc11a1	"solute carrier family 11 (proton-coupled divalent metal ion transporters), member 1"
64540	6.8261	5.197	62.34	2.89e-15	2.91e-12	Tspan4	tetraspanin 4
18054	6.8142	8.1341	7.2315	0.0071634	0.037926	Ngp	neutrophilic granule protein
22041	6.7719	9.4268	74.891	4.97e-18	1.17e-14	Trf	transferrin
56644	6.7715	4.031	29.221	6.46e-08	1.34e-05	Clec7a	"C-type lectin domain family 7, member a"
12260	6.7529	8.9627	40.803	1.68e-10	5.8e-08	C1qb	"complement component 1, q subcomponent, beta polypeptide"
57816	6.7459	0.14994	7.7135	0.0054809	0.033104	Tesc	tescalcin
11812	6.743	2.7012	22.493	2.11e-06	0.0002731	Apoc1	apolipoprotein C-I
11801	6.7224	7.1657	56.155	6.7e-14	4.73e-11	Cd5l	CD5 antigen-like
212032	6.7019	4.8769	48.483	3.33e-12	1.74e-09	Hk3	hexokinase 3
17523	6.6971	5.5708	6.486	0.010872	0.048983	Mpo	myeloperoxidase
217306	6.6355	6.0201	50.643	1.11e-12	6.8e-10	Cd300e	CD300E molecule
58860	6.6199	5.3953	45.813	1.3e-11	6.12e-09	Adamdec1	"ADAM-like, decysin 1"
58218	6.5713	2.9925	18.115	2.08e-05	0.0015952	Trem3	triggering receptor expressed on myeloid cells 3
217304	6.4886	4.149	26.438	2.72e-07	4.92e-05	Cd300lb	CD300 molecule like family member B
80719	6.4796	6.1697	63.101	1.96e-15	2.13e-12	Igsf6	"immunoglobulin superfamily, member 6"
24108	6.4504	2.5156	14.108	0.00017259	0.0060746	Ubd	ubiquitin D
76905	6.3651	5.7797	6.8803	0.0087152	0.042762	Lrg1	leucine-rich alpha-2-glycoprotein 1
19016	6.3323	4.767	43.658	3.91e-11	1.58e-08	Pparg	peroxisome proliferator activated receptor gamma
100217434	6.2723	-1.2013	8.1374	0.0043361	0.029022	Snord88c	"small nucleolar RNA, C/D box 88C"
74760	6.2594	5.6107	49.298	2.2e-12	1.24e-09	Rab3il1	RAB3A interacting protein (rabin3)-like 1
21810	6.2592	5.4303	57.5	3.38e-14	2.65e-11	Tgfbi	"transforming growth factor, beta induced"
12262	6.167	8.965	44.372	2.72e-11	1.16e-08	C1qc	"complement component 1, q subcomponent, C chain"
100217416	6.1537	-1.2464	7.2637	0.0070363	0.037509	Snora2b	"small nucleolar RNA, H/ACA box 2B"
15368	6.1296	9.0331	28.495	9.39e-08	1.89e-05	Hmox1	heme oxygenase 1
13857	6.1287	3.4147	23.89	1.02e-06	0.00015491	Epor	erythropoietin receptor
232801	6.0497	3.1237	22.091	2.6e-06	0.0003191	Lilra5	"leukocyte immunoglobulin-like receptor, subfamily A (with TM domain), member 5"
214359	6.0466	5.0293	51.027	9.11e-13	5.84e-10	Tmem51	transmembrane protein 51
21928	5.9979	4.6997	39.809	2.8e-10	8.98e-08	Tnfaip2	"tumor necrosis factor, alpha-induced protein 2"
109225	5.9894	5.2329	59.797	1.05e-14	9.28e-12	Ms4a7	"membrane-spanning 4-domains, subfamily A, member 7"
23886	5.9435	3.0033	12.189	0.00048059	0.010184	Gdf15	growth differentiation factor 15
12274	5.9312	6.2023	19.985	7.81e-06	0.00075066	C6	complement component 6
233079	5.9059	4.1666	17.022	3.69e-05	0.0024831	Ffar2	free fatty acid receptor 2
12771	5.9032	6.5987	49.952	1.58e-12	9.27e-10	Ccr3	chemokine (C-C motif) receptor 3
27226	5.8775	7.1823	56.367	6.01e-14	4.47e-11	Pla2g7	"phospholipase A2, group VII (platelet-activating factor acetylhydrolase, plasma)"
16633	5.8599	3.0308	15.608	7.79e-05	0.0039285	Klra2	"killer cell lectin-like receptor, subfamily A, member 2"
231805	5.8571	6.3245	65.119	7.05e-16	8.4e-13	Pilra	paired immunoglobin-like type 2 receptor alpha
52855	5.8502	6.0823	65.095	7.14e-16	8.4e-13	Lair1	leukocyte-associated Ig-like receptor 1
16822	5.8364	6.2794	44.436	2.63e-11	1.16e-08	Lcp2	lymphocyte cytosolic protein 2
98496	5.7194	3.6589	29.134	6.76e-08	1.38e-05	Pid1	phosphotyrosine interaction domain containing 1
14425	5.7128	3.0212	14.658	0.00012891	0.0051779	Galnt3	polypeptide N-acetylgalactosaminyltransferase 3
14131	5.6986	7.0619	38.416	5.72e-10	1.79e-07	Fcgr3	"Fc receptor, IgG, low affinity III"
12504	5.6532	3.5845	15.465	8.4e-05	0.004029	Cd4	CD4 antigen
14127	5.6335	7.9277	37.995	7.09e-10	2.09e-07	Fcer1g	"Fc receptor, IgE, high affinity I, gamma polypeptide"
19222	5.6137	1.9135	6.7249	0.0095079	0.045065	Ptgir	prostaglandin I receptor (IP)
381924	5.575	6.9488	23.457	1.28e-06	0.00018983	Itgad	"integrin, alpha D"
20210	5.5651	4.3082	7.7582	0.0053469	0.032728	Saa3	serum amyloid A 3
20728	5.533	7.1409	31.47	2.03e-08	4.61e-06	Spic	Spi-C transcription factor (Spi-1/PU.1 related)
76650	5.5294	1.6197	8.2038	0.0041804	0.028492	Srxn1	sulfiredoxin 1 homolog (S. cerevisiae)
18022	5.5167	3.4673	18.79	1.46e-05	0.0012563	Nfe2	"nuclear factor, erythroid derived 2"
320832	5.4929	4.0778	26.896	2.15e-07	3.99e-05	Sirpb1a	signal-regulatory protein beta 1A
15446	5.4802	6.8009	43.669	3.89e-11	1.58e-08	Hpgd	hydroxyprostaglandin dehydrogenase 15 (NAD)
12986	5.4478	5.3957	23.424	1.3e-06	0.0001911	Csf3r	colony stimulating factor 3 receptor (granulocyte)
394432	5.434	1.8124	12.134	0.00049515	0.010224	Ugt1a7c	"UDP glucuronosyltransferase 1 family, polypeptide A7C"
381484	5.426	3.9301	21.014	4.56e-06	0.00049498	Gm5150	predicted gene 5150
23880	5.42	5.9083	20	7.75e-06	0.00075066	Fyb	FYN binding protein
224840	5.3879	7.2959	40.04	2.49e-10	8.17e-08	Treml4	triggering receptor expressed on myeloid cells-like 4
276891	5.3422	4.7549	32.796	1.02e-08	2.58e-06	Timd4	T cell immunoglobulin and mucin domain containing 4
19204	5.3409	1.6205	6.4934	0.010828	0.048859	Ptafr	platelet-activating factor receptor
56464	5.3185	2.5846	9.9004	0.0016525	0.017703	Ctsf	cathepsin F
17110	5.2961	2.9616	12.164	0.00048723	0.010184	Lyz1	lysozyme 1
20970	5.269	7.2083	23.199	1.46e-06	0.00020622	Sdc3	syndecan 3
19261	5.266	8.4608	38.286	6.11e-10	1.87e-07	Sirpa	signal-regulatory protein alpha
16419	5.2659	5.8293	23.889	1.02e-06	0.00015491	Itgb5	integrin beta 5
217303	5.2569	6.7622	17.447	2.95e-05	0.0020644	Cd300a	CD300A molecule
80281	5.251	2.7015	14.18	0.00016609	0.0060267	Cttnbp2nl	CTTNBP2 N-terminal like
50934	5.2497	4.6502	19.175	1.19e-05	0.0010657	Slc7a8	"solute carrier family 7 (cationic amino acid transporter, y+ system), member 8"
76408	5.2271	6.5221	25.742	3.9e-07	6.56e-05	Abcc3	"ATP-binding cassette, sub-family C (CFTR/MRP), member 3"
93671	5.1894	5.263	16.902	3.94e-05	0.0026078	Cd163	CD163 antigen
17533	5.1857	7.1292	27.532	1.54e-07	2.91e-05	Mrc1	"mannose receptor, C type 1"
11820	5.17	5.5569	46.315	1.01e-11	4.9e-09	App	amyloid beta (A4) precursor protein
72310	5.1639	3.4369	11.973	0.00053968	0.010613	Nkg7	natural killer cell group 7 sequence
239827	5.1556	2.0625	9.2077	0.00241	0.021247	Pigz	"phosphatidylinositol glycan anchor biosynthesis, class Z"
319772	5.0899	3.4606	22.866	1.74e-06	0.00022912	C130050O18Rik	RIKEN cDNA C130050O18 gene
21391	5.0853	4.9476	22.919	1.69e-06	0.00022709	Tbxas1	"thromboxane A synthase 1, platelet"
15451	5.0749	1.8408	6.8228	0.0089999	0.043588	Hpn	hepsin
26879	5.0517	2.6136	10.924	0.00094915	0.013611	B3galnt1	"UDP-GalNAc:betaGlcNAc beta 1,3-galactosaminyltransferase, polypeptide 1"
21937	5.0239	4.4934	21.261	4.01e-06	0.0004473	Tnfrsf1a	"tumor necrosis factor receptor superfamily, member 1a"
19217	5.0118	1.6454	12.637	0.00037823	0.0089878	Ptger2	prostaglandin E receptor 2 (subtype EP2)
11687	5.0054	4.0756	7.5299	0.0060683	0.034654	Alox15	arachidonate 15-lipoxygenase
94185	4.9796	6.4722	44.998	1.97e-11	8.98e-09	Tnfrsf21	"tumor necrosis factor receptor superfamily, member 21"
60440	4.9788	2.9987	18.268	1.92e-05	0.00153	Iigp1	interferon inducible GTPase 1
26904	4.9782	3.7471	25.185	5.21e-07	8.55e-05	Sh2d1b1	SH2 domain containing 1B1
56221	4.9677	2.1058	8.5888	0.0033824	0.025405	Ccl24	chemokine (C-C motif) ligand 24
19122	4.9632	4.2159	20.116	7.29e-06	0.00072155	Prnp	prion protein
11813	4.9418	4.2901	16.755	4.25e-05	0.0027541	Apoc2	apolipoprotein C-II
16517	4.9414	4.2519	24.327	8.13e-07	0.00012751	Kcnj16	"potassium inwardly-rectifying channel, subfamily J, member 16"
12759	4.9372	2.2519	11.598	0.00066013	0.011604	Clu	clusterin
108956	4.9296	2.3243	12.81	0.0003448	0.0085382	Apol7c	apolipoprotein L 7c
216991	4.9217	3.1943	12.614	0.00038278	0.0090558	Adap2	ArfGAP with dual PH domains 2
11482	4.908	3.7324	18.133	2.06e-05	0.0015891	Acvrl1	"activin A receptor, type II-like 1"
16956	4.9032	4.5895	27.896	1.28e-07	2.51e-05	Lpl	lipoprotein lipase
668101	4.8993	2.9945	17.594	2.73e-05	0.0019891	Sirpb1b	signal-regulatory protein beta 1B
51875	4.8971	3.0598	12.663	0.00037301	0.0089209	Tmem141	transmembrane protein 141
242662	4.8855	2.3985	10.024	0.0015447	0.017083	Rims3	regulating synaptic membrane exocytosis 3
279572	4.8822	5.2828	31.187	2.34e-08	5.25e-06	Tlr13	toll-like receptor 13
19224	4.7743	6.29	21.628	3.31e-06	0.00038926	Ptgs1	prostaglandin-endoperoxide synthase 1
12263	4.7658	4.1765	11.492	0.00069899	0.011816	C2	complement component 2 (within H-2S)
246256	4.7625	5.1602	32.385	1.26e-08	3.03e-06	Fcgr4	"Fc receptor, IgG, low affinity IV"
214968	4.7545	4.9335	15.417	8.62e-05	0.0040688	Sema6d	"sema domain, transmembrane domain (TM), and cytoplasmic domain, (semaphorin) 6D"
54381	4.746	4.6424	24.406	7.8e-07	0.00012376	Cpq	carboxypeptidase Q
77037	4.7241	2.2988	11.312	0.00076988	0.012183	Mrap	melanocortin 2 receptor accessory protein
15114	4.7218	3.3898	12.851	0.0003373	0.0084665	Hap1	huntingtin-associated protein 1
208084	4.6799	1.8285	6.5962	0.010219	0.046922	Pif1	PIF1 5'-to-3' DNA helicase
19085	4.6764	3.3699	11.148	0.00084117	0.012794	Prkar1b	"protein kinase, cAMP dependent regulatory, type I beta"
232288	4.6621	5.2767	17.764	2.5e-05	0.0018385	Frmd4b	FERM domain containing 4B
19274	4.6362	4.7376	15.321	9.07e-05	0.0041716	Ptprm	"protein tyrosine phosphatase, receptor type, M"
69574	4.6092	3.4942	19.71	9.01e-06	0.00084259	Cmbl	carboxymethylenebutenolidase-like (Pseudomonas)
12514	4.6009	7.679	33.429	7.39e-09	1.9e-06	Cd68	CD68 antigen
20648	4.5946	2.2482	7.6654	0.005629	0.033509	Snta1	"syntrophin, acidic 1"
17105	4.5875	10.353	22.426	2.18e-06	0.00027772	Lyz2	lysozyme 2
353346	4.5845	4.272	22.99	1.63e-06	0.00022099	Gpr141	G protein-coupled receptor 141
14555	4.5134	3.3634	12.157	0.00048915	0.010185	Gpd1	glycerol-3-phosphate dehydrogenase 1 (soluble)
18646	4.5094	3.5694	12.099	0.00050442	0.0103	Prf1	perforin 1 (pore forming protein)
18782	4.5065	5.4959	12.897	0.0003291	0.0084	Pla2g2d	"phospholipase A2, group IID"
54725	4.5052	5.5568	24.082	9.23e-07	0.0001432	Cadm1	cell adhesion molecule 1
26367	4.4955	5.2684	17.525	2.83e-05	0.0020108	Ceacam2	carcinoembryonic antigen-related cell adhesion molecule 2
74191	4.4838	5.7487	26.117	3.21e-07	5.67e-05	P2ry13	"purinergic receptor P2Y, G-protein coupled 13"
239849	4.4248	1.4637	6.8361	0.0089333	0.0434	Cd200r4	CD200 receptor 4
73149	4.4104	5.6585	29.688	5.07e-08	1.07e-05	Clec4a3	"C-type lectin domain family 4, member a3"
65256	4.3964	7.2812	32.096	1.47e-08	3.39e-06	Asb2	ankyrin repeat and SOCS box-containing 2
11745	4.3811	3.4999	10.322	0.0013146	0.015678	Anxa3	annexin A3
433638	4.3708	5.9659	23.069	1.56e-06	0.0002184	I830077J02Rik	RIKEN cDNA I830077J02 gene
12609	4.3628	4.1507	12.873	0.0003333	0.0084615	Cebpd	"CCAAT/enhancer binding protein (C/EBP), delta"
16175	4.3369	2.1492	7.3775	0.0066044	0.036217	Il1a	interleukin 1 alpha
54397	4.3259	4.7852	27.587	1.5e-07	2.86e-05	Ppt2	palmitoyl-protein thioesterase 2
13033	4.3001	9.8508	46.701	8.27e-12	4.17e-09	Ctsd	cathepsin D
140570	4.2955	6.0517	15.132	0.00010022	0.004491	Plxnb2	plexin B2
12709	4.2912	5.5607	18.226	1.96e-05	0.0015422	Ckb	"creatine kinase, brain"
17311	4.2803	2.6216	12.827	0.00034173	0.008492	Kitl	kit ligand
57765	4.2788	3.6861	21.238	4.06e-06	0.0004473	Tbx21	T-box 21
11690	4.2787	4.8238	18.285	1.9e-05	0.0015257	Alox5ap	arachidonate 5-lipoxygenase activating protein
11629	4.2627	6.0787	20.482	6.02e-06	0.00062468	Aif1	allograft inflammatory factor 1
70423	4.2626	5.7293	21.31	3.91e-06	0.00044105	Tspan15	tetraspanin 15
15216	4.2504	6.1564	32.209	1.38e-08	3.26e-06	Hfe	homeostatic iron regulator
16971	4.2462	6.2887	14.618	0.00013168	0.0052652	Lrp1	low density lipoprotein receptor-related protein 1
66412	4.2372	2.1903	9.5471	0.0020027	0.019204	Arrdc4	arrestin domain containing 4
66569	4.2187	3.495	15.872	6.78e-05	0.0037221	Gdpd1	glycerophosphodiester phosphodiesterase domain containing 1
18822	4.2124	4.9369	19.153	1.21e-05	0.0010708	Plod1	"procollagen-lysine, 2-oxoglutarate 5-dioxygenase 1"
11656	4.2011	3.7872	19.969	7.87e-06	0.00075066	Alas2	"aminolevulinic acid synthase 2, erythroid"
70839	4.1953	3.392	16.18	5.76e-05	0.0033734	P2ry12	"purinergic receptor P2Y, G-protein coupled 12"
14456	4.1851	2.8629	6.4446	0.011129	0.049681	Gas6	growth arrest specific 6
331004	4.1747	5.3431	34.061	5.34e-09	1.42e-06	Slc9a9	"solute carrier family 9 (sodium/hydrogen exchanger), member 9"
15937	4.1734	1.6357	6.7536	0.0093557	0.044602	Ier3	immediate early response 3
65962	4.154	2.352	10.372	0.0012796	0.015464	Slc9a3r2	"solute carrier family 9 (sodium/hydrogen exchanger), member 3 regulator 2"
28240	4.1346	6.0155	13.132	0.00029029	0.0079718	Trpm2	"transient receptor potential cation channel, subfamily M, member 2"
80876	4.1339	5.8511	16.837	4.07e-05	0.0026865	Ifitm2	interferon induced transmembrane protein 2
381319	4.124	1.7837	6.5406	0.010544	0.047853	Batf3	"basic leucine zipper transcription factor, ATF-like 3"
217305	4.1184	5.377	30.598	3.17e-08	7e-06	Cd300ld	CD300 molecule like family member d
56760	4.1148	3.9044	16.421	5.07e-05	0.0030586	Clec1b	"C-type lectin domain family 1, member b"
224794	4.0843	3.1929	14.297	0.00015611	0.0057833	Enpp4	ectonucleotide pyrophosphatase/phosphodiesterase 4
232975	4.0744	4.1849	15.461	8.42e-05	0.004029	Atp1a3	"ATPase, Na+/K+ transporting, alpha 3 polypeptide"
11432	4.0382	6.088	33.688	6.47e-09	1.69e-06	Acp2	"acid phosphatase 2, lysosomal"
110095	4.0281	4.9229	28.149	1.12e-07	2.23e-05	Pygl	liver glycogen phosphorylase
14538	4.0118	4.0789	8.1015	0.0044229	0.029267	Gcnt2	"glucosaminyl (N-acetyl) transferase 2, I-branching enzyme"
11881	4.008	4.8744	16.413	5.09e-05	0.0030586	Arsb	arylsulfatase B
12765	3.9666	3.9158	6.5454	0.010516	0.047787	Cxcr2	chemokine (C-X-C motif) receptor 2
13030	3.9632	11.228	41.507	1.17e-10	4.25e-08	Ctsb	cathepsin B
246707	3.9632	4.5716	12.138	0.00049413	0.010224	Emilin2	elastin microfibril interfacer 2
12044	3.9527	3.0365	11.803	0.00059149	0.011014	Bcl2a1a	B cell leukemia/lymphoma 2 related protein A1a
22259	3.9401	5.8897	25.527	4.36e-07	7.24e-05	Nr1h3	"nuclear receptor subfamily 1, group H, member 3"
142980	3.9287	5.3949	11.852	0.000576	0.010946	Tlr3	toll-like receptor 3
66859	3.9158	4.2875	10.621	0.0011184	0.014665	Slc16a9	"solute carrier family 16 (monocarboxylic acid transporters), member 9"
12818	3.9127	4.564	16.231	5.61e-05	0.0033109	Col14a1	"collagen, type XIV, alpha 1"
20661	3.9091	3.8743	11.067	0.00087895	0.01308	Sort1	sortilin 1
74127	3.8897	2.9833	7.0292	0.0080193	0.04042	Krt80	keratin 80
11910	3.8826	4.6066	11.381	0.00074212	0.012124	Atf3	activating transcription factor 3
76074	3.8747	5.8597	36.76	1.34e-09	3.7e-07	Gbp8	guanylate-binding protein 8
20288	3.8712	3.1316	12.506	0.00040558	0.0092484	Msr1	macrophage scavenger receptor 1
18783	3.8653	4.7531	14.464	0.00014284	0.0054935	Pla2g4a	"phospholipase A2, group IVA (cytosolic, calcium-dependent)"
319370	3.8577	-0.61443	7.3085	0.0068628	0.036973	Ubald2	UBA-like domain containing 2
13051	3.8544	4.0075	16.812	4.13e-05	0.0027097	Cx3cr1	chemokine (C-X3-C motif) receptor 1
71862	3.8373	3.1557	9.699	0.0018437	0.018565	Gpr160	G protein-coupled receptor 160
380714	3.8158	2.7142	9.8475	0.0017006	0.017861	Rph3al	rabphilin 3A-like (without C2 domains)
232941	3.7878	2.4035	6.6863	0.0097159	0.045516	Ppm1n	"protein phosphatase, Mg2+/Mn2+ dependent, 1N (putative)"
17289	3.7743	6.1412	11.077	0.00087385	0.013052	Mertk	MER proto-oncogene tyrosine kinase
217203	3.7505	5.2768	27.782	1.36e-07	2.62e-05	Tmem106a	transmembrane protein 106A
63913	3.7428	4.3638	10.719	0.0010605	0.014394	Fam129a	"family with sequence similarity 129, member A"
16456	3.737	3.3575	14.12	0.0001715	0.0060746	F11r	F11 receptor
15951	3.7184	3.537	15.275	9.29e-05	0.0042312	Ifi204	interferon activated gene 204
18671	3.7174	4.1237	10.357	0.0012896	0.015518	Abcb1a	"ATP-binding cassette, sub-family B (MDR/TAP), member 1A"
71712	3.7011	2.3118	6.682	0.0097393	0.04558	Dram1	DNA-damage regulated autophagy modulator 1
16199	3.6908	6.5182	11.2	0.0008181	0.012611	Il9r	interleukin 9 receptor
20361	3.6677	4.9128	9.4568	0.0021037	0.019652	Sema7a	"sema domain, immunoglobulin domain (Ig), and GPI membrane anchor, (semaphorin) 7A"
16480	3.6557	5.6337	21.418	3.69e-06	0.000421	Jup	junction plakoglobin
320736	3.6497	3.9801	10.122	0.0014652	0.01663	Vstm4	V-set and transmembrane domain containing 4
58217	3.6399	2.9918	8.008	0.0046572	0.030196	Trem1	triggering receptor expressed on myeloid cells 1
14962	3.6395	5.0548	20.286	6.67e-06	0.00067337	Cfb	complement factor B
20303	3.6337	3.6265	9.0837	0.0025789	0.021942	Ccl4	chemokine (C-C motif) ligand 4
212898	3.632	5.6459	21.513	3.51e-06	0.00040987	Dse	dermatan sulfate epimerase
21816	3.5935	4.7492	7.6122	0.0057974	0.033903	Tgm1	"transglutaminase 1, K polypeptide"
67016	3.5657	4.7422	12.967	0.00031705	0.0083297	Tbc1d2b	"TBC1 domain family, member 2B"
23890	3.5469	4.416	9.8954	0.0016569	0.017703	Gpr34	G protein-coupled receptor 34
68774	3.5372	3.742	11.199	0.00081842	0.012611	Ms4a6d	"membrane-spanning 4-domains, subfamily A, member 6D"
71839	3.5154	4.1013	8.6532	0.0032649	0.024844	Osgin1	oxidative stress induced growth inhibitor 1
17476	3.4912	7.5487	12.292	0.00045487	0.0098992	Mpeg1	macrophage expressed gene 1
319625	3.4863	3.0868	6.846	0.0088838	0.04327	Galm	galactose mutarotase
66857	3.4744	8.2534	32.453	1.22e-08	2.97e-06	Plbd1	phospholipase B domain containing 1
16068	3.4715	4.3302	16.617	4.57e-05	0.0029085	Il18bp	interleukin 18 binding protein
13610	3.4657	8.3885	12.84	0.00033925	0.0084902	S1pr3	sphingosine-1-phosphate receptor 3
69660	3.4595	4.5398	11.59	0.00066308	0.011627	Tmbim1	transmembrane BAX inhibitor motif containing 1
68481	3.4475	4.9529	15.789	7.08e-05	0.0037442	Mpzl1	myelin protein zero-like 1
17916	3.4403	6.7131	18.392	1.8e-05	0.0014584	Myo1f	myosin IF
15370	3.4352	7.5579	22.343	2.28e-06	0.00028735	Nr4a1	"nuclear receptor subfamily 4, group A, member 1"
433375	3.4301	8.3812	37.386	9.69e-10	2.79e-07	Creg1	cellular repressor of E1A-stimulated genes 1
57248	3.4278	2.2033	7.9422	0.0048294	0.030761	Ly6i	"lymphocyte antigen 6 complex, locus I"
76267	3.4274	3.7756	7.4295	0.0064165	0.035763	Fads1	fatty acid desaturase 1
208117	3.4164	3.6775	9.0009	0.0026985	0.022445	Aph1b	"aph1 homolog B, gamma secretase subunit"
14586	3.4151	4.9652	10.213	0.0013949	0.016281	Gfra2	glial cell line derived neurotrophic factor family receptor alpha 2
100382	3.4115	4.5981	7.2131	0.0072372	0.038231	AW011738	expressed sequence AW011738
68507	3.4023	4.0818	16.055	6.15e-05	0.0035247	Ppfia4	"protein tyrosine phosphatase, receptor type, f polypeptide (PTPRF), interacting protein (liprin), alpha 4"
269799	3.3659	4.603	13.385	0.00025367	0.0075065	Clec4a1	"C-type lectin domain family 4, member a1"
26874	3.3612	3.2393	10.137	0.0014531	0.016594	Abcd2	"ATP-binding cassette, sub-family D (ALD), member 2"
69810	3.3384	3.2536	9.2777	0.0023196	0.020881	Clec4b1	"C-type lectin domain family 4, member b1"
67800	3.3367	2.9196	6.4256	0.011249	0.049993	Dgat2	diacylglycerol O-acyltransferase 2
14739	3.3085	3.7011	7.5419	0.006028	0.034573	S1pr2	sphingosine-1-phosphate receptor 2
192654	3.2949	7.0992	12.959	0.00031835	0.0083297	Pla2g15	"phospholipase A2, group XV"
320119	3.2876	4.009	7.2797	0.006974	0.037329	Rps6kc1	ribosomal protein S6 kinase polypeptide 1
75669	3.2674	8.5306	26.208	3.06e-07	5.48e-05	Pik3r4	phosphoinositide-3-kinase regulatory subunit 4
109901	3.2592	4.359	7.8758	0.0050101	0.031472	Cela1	"chymotrypsin-like elastase family, member 1"
226830	3.2369	4.4255	11.524	0.00068709	0.011735	Smyd2	SET and MYND domain containing 2
213002	3.2354	4.1991	7.969	0.0047586	0.030559	Ifitm6	interferon induced transmembrane protein 6
12702	3.2334	5.3785	21.124	4.31e-06	0.00047113	Socs3	suppressor of cytokine signaling 3
16411	3.2323	3.5228	10.033	0.001538	0.01706	Itgax	integrin alpha X
268752	3.2143	5.3427	20.14	7.2e-06	0.00072034	Wdfy2	WD repeat and FYVE domain containing 2
241576	3.2123	5.0247	10.912	0.00095561	0.013629	Ldlrad3	low density lipoprotein receptor class A domain containing 3
66205	3.2071	5.4583	20.845	4.98e-06	0.00053242	Cd302	CD302 antigen
192188	3.1996	4.9789	6.4821	0.010897	0.049014	Stab2	stabilin 2
67951	3.1723	4.0424	10.63	0.0011129	0.014665	Tubb6	"tubulin, beta 6 class V"
64294	3.164	6.802	15.905	6.66e-05	0.0036869	Itm2c	integral membrane protein 2C
18755	3.1524	3.4584	8.586	0.0033877	0.025412	Prkch	"protein kinase C, eta"
212937	3.1475	4.19	12.914	0.0003261	0.0083842	Tifab	"TRAF-interacting protein with forkhead-associated domain, family member B"
211228	3.1132	3.6739	10.811	0.0010089	0.013931	Lrrc25	leucine rich repeat containing 25
226101	3.0881	6.7903	10.925	0.00094898	0.013611	Myof	myoferlin
13830	3.0743	5.7319	11.528	0.00068542	0.011735	Stom	stomatin
14782	3.0713	6.3417	18.775	1.47e-05	0.0012582	Gsr	glutathione reductase
66060	3.0671	2.3361	7.034	0.0079976	0.04036	Cystm1	cysteine-rich transmembrane module containing 1
27405	3.0534	7.165	20.986	4.63e-06	0.00049839	Abcg3	ATP binding cassette subfamily G member 3
68337	3.046	6.0964	15.105	0.00010168	0.0045054	Crip2	cysteine rich protein 2
210029	3.0329	5.1776	15.807	7.01e-05	0.0037383	Metrnl	"meteorin, glial cell differentiation regulator-like"
12443	3.0172	3.134	9.3221	0.0022641	0.020565	Ccnd1	cyclin D1
14544	2.9839	3.4391	7.478	0.0062456	0.035123	Gda	guanine deaminase
20568	2.9813	8.5837	7.6253	0.0057555	0.033834	Slpi	secretory leukocyte peptidase inhibitor
100504486	2.9626	5.7459	25.048	5.59e-07	9.07e-05	Gdap10	ganglioside-induced differentiation-associated-protein 10
228608	2.9471	3.6602	6.6922	0.0096833	0.045465	Smox	spermine oxidase
227753	2.9372	7.899	17.538	2.82e-05	0.0020108	Gsn	gelsolin
58233	2.9214	3.2897	6.4309	0.011215	0.049907	Dnaja4	DnaJ heat shock protein family (Hsp40) member A4
19156	2.9206	11.279	18.964	1.33e-05	0.0011676	Psap	prosaposin
18807	2.9201	8.5175	25.872	3.65e-07	6.3e-05	Pld3	"phospholipase D family, member 3"
20778	2.9168	5.9443	15.98	6.4e-05	0.0036316	Scarb1	"scavenger receptor class B, member 1"
109934	2.9107	6.1675	17.945	2.27e-05	0.0017159	Abr	active BCR-related gene
67092	2.8906	4.7846	6.5009	0.010782	0.0487	Gatm	glycine amidinotransferase (L-arginine:glycine amidinotransferase)
21938	2.8852	7.1008	26.811	2.24e-07	4.11e-05	Tnfrsf1b	"tumor necrosis factor receptor superfamily, member 1b"
56489	2.8824	4.8956	6.8899	0.0086686	0.042618	Ikbke	inhibitor of kappaB kinase epsilon
66190	2.8752	5.6906	19.499	1.01e-05	0.00091655	Acer3	alkaline ceramidase 3
105501	2.862	5.0615	9.7138	0.0018289	0.018479	Abhd4	abhydrolase domain containing 4
114128	2.8524	3.8271	8.5624	0.0034318	0.025602	Laptm4b	lysosomal-associated protein transmembrane 4B
23854	2.8461	4.9771	9.4349	0.002129	0.019736	Def8	differentially expressed in FDCP 8
17872	2.8342	9.6311	21.247	4.04e-06	0.0004473	Ppp1r15a	"protein phosphatase 1, regulatory subunit 15A"
52163	2.8318	4.5475	7.6159	0.0057857	0.033858	Camk1	calcium/calmodulin-dependent protein kinase I
230784	2.7928	4.953	11.681	0.0006314	0.011411	Sesn2	sestrin 2
212647	2.792	5.532	20.283	6.68e-06	0.00067337	Aldh4a1	"aldehyde dehydrogenase 4 family, member A1"
21858	2.7886	6.0175	12.216	0.00047391	0.01012	Timp2	tissue inhibitor of metalloproteinase 2
215114	2.7864	4.8694	12.311	0.0004502	0.0098635	Hip1	huntingtin interacting protein 1
74030	2.7794	3.0165	6.6756	0.0097739	0.045692	Rin2	Ras and Rab interactor 2
22793	2.773	7.0537	29.894	4.56e-08	9.76e-06	Zyx	zyxin
74039	2.7681	7.5723	21.436	3.66e-06	0.000421	Nfam1	Nfat activating molecule with ITAM motif 1
100737	2.7532	4.0947	8.4183	0.0037147	0.026738	Dcun1d4	"DCN1, defective in cullin neddylation 1, domain containing 4 (S. cerevisiae)"
64143	2.7512	5.3963	13.968	0.00018596	0.0063622	Ralb	v-ral simian leukemia viral oncogene B
54610	2.7263	3.8174	8.2649	0.004042	0.027918	Tbc1d8	"TBC1 domain family, member 8"
12521	2.7246	8.7001	30.426	3.47e-08	7.53e-06	Cd82	CD82 antigen
71310	2.7153	4.8025	7.82	0.0051671	0.032059	Tbc1d9	"TBC1 domain family, member 9"
69807	2.7146	3.8831	9.7209	0.0018218	0.018473	Trim32	tripartite motif-containing 32
21898	2.6971	6.3122	10.49	0.0012003	0.015006	Tlr4	toll-like receptor 4
50780	2.6911	4.581	17.291	3.21e-05	0.002208	Rgs3	regulator of G-protein signaling 3
18984	2.6852	7.0828	23.542	1.22e-06	0.00018351	Por	P450 (cytochrome) oxidoreductase
71085	2.6807	5.5441	15.342	8.97e-05	0.0041716	Arhgap19	Rho GTPase activating protein 19
63959	2.6741	6.6709	13.234	0.00027487	0.0077677	Slc29a1	"solute carrier family 29 (nucleoside transporters), member 1"
20499	2.6715	5.2422	6.6349	0.0099999	0.046293	Slc12a7	"solute carrier family 12, member 7"
14190	2.6685	5.2202	9.4479	0.0021139	0.019668	Fgl2	fibrinogen-like protein 2
16592	2.6627	3.7321	7.2373	0.0071404	0.037875	Fabp5	"fatty acid binding protein 5, epidermal"
13039	2.6554	5.1954	8.0137	0.0046426	0.030145	Ctsl	cathepsin L
16000	2.6551	5.907	6.9909	0.0081927	0.041007	Igf1	insulin-like growth factor 1
17127	2.6495	5.5551	11.981	0.00053741	0.010613	Smad3	SMAD family member 3
12512	2.649	4.282	7.0775	0.0078059	0.03992	Cd63	CD63 antigen
18636	2.6422	9.1089	17.281	3.22e-05	0.0022085	Cfp	complement factor properdin
219094	2.6393	7.1264	15.926	6.59e-05	0.0036595	Khnyn	KH and NYN domain containing
234797	2.6356	4.994	7.9564	0.0047917	0.030601	6430548M08Rik	RIKEN cDNA 6430548M08 gene
19250	2.6348	5.068	6.9528	0.0083688	0.041521	Ptpn14	"protein tyrosine phosphatase, non-receptor type 14"
74868	2.6226	5.0038	10.517	0.0011828	0.014887	Tmem65	transmembrane protein 65
71776	2.6195	3.3869	8.8058	0.0030027	0.02385	Tha1	threonine aldolase 1
17160	2.6113	5.4526	10.434	0.0012371	0.015224	Man2b2	"mannosidase 2, alpha B2"
14191	2.608	7.2372	20.532	5.86e-06	0.00061309	Fgr	"FGR proto-oncogene, Src family tyrosine kinase"
105348	2.6073	5.6005	15.702	7.41e-05	0.0038437	Golm1	golgi membrane protein 1
107607	2.6051	7.0985	18.454	1.74e-05	0.0014288	Nod1	nucleotide-binding oligomerization domain containing 1
193740	2.5947	8.8669	9.9883	0.0015754	0.017237	Hspa1a	heat shock protein 1A
667214	2.5926	6.9998	11.177	0.00082836	0.012681	9930111J21Rik1	RIKEN cDNA 9930111J21 gene 1
106572	2.5904	5.7501	15.122	0.00010077	0.0044925	Rab31	"RAB31, member RAS oncogene family"
320534	2.5782	5.4659	13.817	0.00020145	0.0065975	Tmem104	transmembrane protein 104
12902	2.5751	10.925	13.341	0.00025971	0.0075585	Cr2	complement receptor 2
74340	2.5729	6.6617	21.415	3.7e-06	0.000421	Ahcyl2	S-adenosylhomocysteine hydrolase-like 2
270084	2.5726	6.9867	19.71	9.01e-06	0.00084259	Lpcat2	lysophosphatidylcholine acyltransferase 2
104111	2.5563	4.8982	15.091	0.00010246	0.0045054	Adcy3	adenylate cyclase 3
22022	2.5537	8.1437	18.252	1.93e-05	0.0015343	Tpst2	protein-tyrosine sulfotransferase 2
14387	2.5488	6.8757	21.883	2.9e-06	0.00034668	Gaa	"glucosidase, alpha, acid"
116905	2.5488	5.5306	9.096	0.0025617	0.021861	Dph1	diphthamide biosynthesis 1
22436	2.5218	4.6471	7.5682	0.0059406	0.034323	Xdh	xanthine dehydrogenase
27401	2.5138	4.6343	12.538	0.00039886	0.0091875	Skp2	S-phase kinase-associated protein 2 (p45)
276905	2.5137	5.5435	13.216	0.00027751	0.0077728	Armc7	armadillo repeat containing 7
216134	2.499	6.1846	19.279	1.13e-05	0.0010151	Pdxk	"pyridoxal (pyridoxine, vitamin B6) kinase"
19039	2.4935	7.4223	22.093	2.6e-06	0.0003191	Lgals3bp	"lectin, galactoside-binding, soluble, 3 binding protein"
24000	2.493	3.5146	7.1207	0.0076199	0.039338	Ptpn21	"protein tyrosine phosphatase, non-receptor type 21"
15505	2.4753	7.7539	20.378	6.36e-06	0.00065492	Hsph1	heat shock 105kDa/110kDa protein 1
58801	2.4712	6.3624	12.627	0.00038023	0.0090201	Pmaip1	phorbol-12-myristate-13-acetate-induced protein 1
320148	2.4709	5.5305	10.436	0.0012357	0.01522	B430306N03Rik	RIKEN cDNA B430306N03 gene
18763	2.4635	6.8066	11.372	0.00074571	0.01214	Pkd1	"polycystin 1, transient receptor poteintial channel interacting"
70025	2.4605	3.9544	7.8607	0.0050522	0.031624	Acot7	acyl-CoA thioesterase 7
192159	2.4493	8.2486	10.483	0.0012047	0.015034	Prpf8	pre-mRNA processing factor 8
54616	2.446	6.1411	13.221	0.00027678	0.0077728	Extl3	exostosin-like glycosyltransferase 3
19730	2.439	6.2048	13.429	0.00024782	0.0073954	Ralgds	ral guanine nucleotide dissociation stimulator
264895	2.437	5.522	11.453	0.00071366	0.011963	Acsf2	acyl-CoA synthetase family member 2
14043	2.4349	6.8608	16.327	5.33e-05	0.0031871	Ext2	exostosin glycosyltransferase 2
320473	2.431	5.4553	14.159	0.000168	0.0060294	Heatr5b	HEAT repeat containing 5B
66881	2.4252	6.641	11.431	0.00072213	0.012004	Pcyox1	prenylcysteine oxidase 1
66141	2.425	6.5424	12.084	0.00050859	0.0103	Ifitm3	interferon induced transmembrane protein 3
12557	2.4196	6.9426	8.4682	0.003614	0.026349	Cdh17	cadherin 17
67826	2.414	5.2872	15.865	6.8e-05	0.0037221	Snap47	"synaptosomal-associated protein, 47"
18725	2.4105	3.6872	7.4372	0.0063891	0.035685	Pira2	paired-Ig-like receptor A2
16889	2.3969	7.5397	11.082	0.00087191	0.013049	Lipa	lysosomal acid lipase A
11928	2.3941	7.5535	11.319	0.00076723	0.012182	Atp1a1	"ATPase, Na+/K+ transporting, alpha 1 polypeptide"
19303	2.3912	6.0431	11.918	0.00055583	0.010777	Pxn	paxillin
13007	2.3828	6.0983	15.813	6.99e-05	0.0037383	Csrp1	cysteine and glycine-rich protein 1
20868	2.3817	8.5901	22.442	2.17e-06	0.00027772	Stk10	serine/threonine kinase 10
233328	2.376	6.317	18.914	1.37e-05	0.0011842	Lrrk1	leucine-rich repeat kinase 1
227699	2.3742	5.6637	9.6599	0.0018833	0.018694	Nup188	nucleoporin 188
12524	2.3718	7.8234	22.007	2.72e-06	0.00032776	Cd86	CD86 antigen
263406	2.3664	4.812	8.0118	0.0046474	0.030146	Plekhg3	"pleckstrin homology domain containing, family G (with RhoGef domain) member 3"
14357	2.3641	9.392	11.709	0.00062199	0.011328	Dtx1	"deltex 1, E3 ubiquitin ligase"
98952	2.3639	6.7131	13.022	0.00030786	0.0081989	Fam102a	"family with sequence similarity 102, member A"
14824	2.3636	9.128	18.455	1.74e-05	0.0014288	Grn	granulin
11855	2.3464	4.2643	9.931	0.0016252	0.017565	Arhgap5	Rho GTPase activating protein 5
207839	2.3395	5.8561	8.7391	0.0031146	0.024316	Galnt6	polypeptide N-acetylgalactosaminyltransferase 6
11744	2.3335	5.8585	12.166	0.00048675	0.010184	Anxa11	annexin A11
228607	2.3315	6.9476	18.183	2.01e-05	0.001565	Mavs	mitochondrial antiviral signaling protein
15511	2.3303	9.8851	8.2564	0.0040609	0.027986	Hspa1b	heat shock protein 1B
231871	2.3295	6.4319	14.244	0.00016054	0.0058704	Daglb	"diacylglycerol lipase, beta"
78388	2.3275	6.74	21.634	3.3e-06	0.00038926	Mvp	major vault protein
226090	2.3267	6.5487	15.133	0.0001002	0.004491	Ermp1	endoplasmic reticulum metallopeptidase 1
17155	2.3241	8.9289	22.017	2.7e-06	0.00032776	Man1a	"mannosidase 1, alpha"
19252	2.3238	9.2497	11.169	0.00083176	0.01272	Dusp1	dual specificity phosphatase 1
78266	2.3196	6.0612	8.7948	0.0030208	0.023901	Zfp687	zinc finger protein 687
106957	2.3132	6.1309	16.112	5.97e-05	0.0034679	Slc39a6	"solute carrier family 39 (metal ion transporter), member 6"
83669	2.3086	7.2274	11.4	0.0007344	0.012097	Wdr6	WD repeat domain 6
140579	2.2736	7.1048	10.267	0.0013544	0.015985	Elmo2	engulfment and cell motility 2
240476	2.2716	5.5353	7.2331	0.0071571	0.037922	Zfp407	zinc finger protein 407
270198	2.2674	5.69	9.7312	0.0018117	0.018473	Pfkfb4	"6-phosphofructo-2-kinase/fructose-2,6-biphosphatase 4"
19731	2.2668	6.468	8.1937	0.0042037	0.028554	Rgl1	"ral guanine nucleotide dissociation stimulator,-like 1"
94275	2.259	4.6449	6.4807	0.010905	0.049036	Maged1	"melanoma antigen, family D, 1"
353187	2.2533	5.9823	16.693	4.39e-05	0.002832	Nr1d2	"nuclear receptor subfamily 1, group D, member 2"
16854	2.252	7.0934	10.612	0.0011237	0.014699	Lgals3	"lectin, galactose binding, soluble 3"
83679	2.248	6.003	8.3133	0.0039355	0.027541	Pde4dip	phosphodiesterase 4D interacting protein (myomegalin)
107975	2.2477	6.7961	10.938	0.00094236	0.013573	Pacs1	phosphofurin acidic cluster sorting protein 1
14245	2.2455	4.9187	15.364	8.87e-05	0.0041716	Lpin1	lipin 1
69640	2.244	3.398	6.738	0.0094379	0.044899	Fam83g	"family with sequence similarity 83, member G"
16414	2.2421	8.8516	24.722	6.62e-07	0.00010622	Itgb2	integrin beta 2
106894	2.2386	6.1549	11.421	0.00072602	0.012028	Hmgxb3	HMG box domain containing 3
71706	2.233	6.8374	11.901	0.00056092	0.010846	Slc46a3	"solute carrier family 46, member 3"
69379	2.2322	2.9489	6.783	0.009203	0.044154	C8g	"complement component 8, gamma polypeptide"
15902	2.2321	7.063	16.431	5.05e-05	0.0030586	Id2	inhibitor of DNA binding 2
231670	2.2309	5.6559	7.3849	0.0065772	0.036129	Fbxo21	F-box protein 21
223666	2.2157	3.9857	8.1196	0.0043788	0.029158	Arhgap39	Rho GTPase activating protein 39
71699	2.2041	3.511	6.6951	0.0096679	0.045465	Slc41a3	"solute carrier family 41, member 3"
11502	2.1995	5.3919	12.075	0.00051112	0.010336	Adam9	a disintegrin and metallopeptidase domain 9 (meltrin gamma)
14011	2.1923	5.5164	13.028	0.00030692	0.0081893	Etv6	ets variant 6
12385	2.1923	5.4353	8.2539	0.0040665	0.027986	Ctnna1	"catenin (cadherin associated protein), alpha 1"
67739	2.1749	7.4822	15.572	7.94e-05	0.003962	Slc48a1	"solute carrier family 48 (heme transporter), member 1"
233905	2.1713	6.0797	7.8102	0.0051951	0.032134	Zfp646	zinc finger protein 646
230787	2.1682	8.3239	14.285	0.00015708	0.0057877	Themis2	thymocyte selection associated family member 2
77056	2.1622	5.8309	17.386	3.05e-05	0.0021217	Tmco4	transmembrane and coiled-coil domains 4
207781	2.1619	4.6614	7.6377	0.0057161	0.033718	C2cd2	C2 calcium-dependent domain containing 2
78912	2.1609	6.5238	18.033	2.17e-05	0.0016479	Sp2	Sp2 transcription factor
11736	2.1604	7.5414	13.162	0.00028565	0.0078749	Ankfy1	ankyrin repeat and FYVE domain containing 1
71982	2.1581	5.4712	13.392	0.00025268	0.0074929	Snx10	sorting nexin 10
234699	2.149	7.4337	23.034	1.59e-06	0.00022021	Edc4	enhancer of mRNA decapping 4
208643	2.1479	8.15	10.594	0.0011345	0.014777	Eif4g1	"eukaryotic translation initiation factor 4, gamma 1"
192185	2.1478	7.9529	10.31	0.0013228	0.015743	Nadk	NAD kinase
17250	2.1455	5.6075	11.034	0.00089458	0.013219	Abcc1	"ATP-binding cassette, sub-family C (CFTR/MRP), member 1"
56430	2.1389	6.1374	18.322	1.87e-05	0.0015046	Clip1	CAP-GLY domain containing linker protein 1
13194	2.1364	8.1905	22.876	1.73e-06	0.00022912	Ddb1	damage specific DNA binding protein 1
14104	2.1327	6.4794	11.187	0.00082365	0.012657	Fasn	fatty acid synthase
320292	2.1306	8.6188	13.844	0.00019861	0.0065498	Rasgef1b	"RasGEF domain family, member 1B"
107094	2.1299	5.6492	13.866	0.00019637	0.0065498	Rrp12	ribosomal RNA processing 12 homolog (S. cerevisiae)
229877	2.1285	6.9434	16.941	3.86e-05	0.0025794	Rap1gds1	"RAP1, GTP-GDP dissociation stimulator 1"
93683	2.1235	4.6811	6.5933	0.010236	0.046957	Glce	glucuronyl C5-epimerase
20250	2.123	7.4341	12.799	0.00034676	0.0085568	Scd2	stearoyl-Coenzyme A desaturase 2
67776	2.1208	5.5073	7.3567	0.0066813	0.036454	Vwa5a	von Willebrand factor A domain containing 5A
21871	2.1203	6.3673	12.496	0.00040785	0.0092554	Atp6v0a2	"ATPase, H+ transporting, lysosomal V0 subunit A2"
76795	2.1183	6.6468	8.6948	0.0031912	0.024614	Tbc1d9b	"TBC1 domain family, member 9B"
11428	2.1172	6.2401	14.101	0.0001733	0.0060746	Aco1	aconitase 1
76510	2.1102	6.4298	7.9869	0.0047117	0.030332	Trappc9	trafficking protein particle complex 9
263876	2.1092	5.7077	9.9655	0.001595	0.017358	Spata2	spermatogenesis associated 2
329693	2.1091	8.4819	11.335	0.00076077	0.012169	Fcrl5	Fc receptor-like 5
381810	2.1085	4.6124	6.7662	0.0092901	0.044451	Lpar5	lysophosphatidic acid receptor 5
73836	2.1075	7.036	9.5375	0.0020131	0.019277	Slc35b2	"solute carrier family 35, member B2"
17869	2.1045	8.8065	18.423	1.77e-05	0.001443	Myc	myelocytomatosis oncogene
71911	2.1034	4.5274	7.478	0.0062457	0.035123	Bdh1	"3-hydroxybutyrate dehydrogenase, type 1"
18023	2.1	7.133	12.322	0.00044775	0.0098431	Nfe2l1	"nuclear factor, erythroid derived 2,-like 1"
83925	2.0995	5.277	8.6285	0.0033095	0.025048	Trps1	transcriptional repressor GATA binding 1
12449	2.0981	4.924	7.5127	0.0061264	0.034765	Ccnf	cyclin F
52118	2.0959	3.8789	7.9653	0.0047684	0.030566	Pvr	poliovirus receptor
240334	2.0925	4.3253	10.139	0.0014514	0.016589	Pcyox1l	prenylcysteine oxidase 1 like
67844	2.0909	5.396	10.692	0.0010757	0.014468	Rab32	"RAB32, member RAS oncogene family"
81489	2.0906	9.3727	16.78	4.2e-05	0.0027424	Dnajb1	DnaJ heat shock protein family (Hsp40) member B1
16409	2.087	4.7303	7.6584	0.0056508	0.033569	Itgam	integrin alpha M
19345	2.0827	6.2276	7.1435	0.0075236	0.039114	Rab5c	"RAB5C, member RAS oncogene family"
17159	2.0817	8.8925	20.11	7.31e-06	0.00072155	Man2b1	"mannosidase 2, alpha B1"
11816	2.0798	10.767	17.77	2.49e-05	0.0018385	Apoe	apolipoprotein E
14229	2.0715	5.3851	11.092	0.0008672	0.013008	Fkbp5	FK506 binding protein 5
54486	2.0687	5.2948	9.4308	0.0021337	0.019749	Hpgds	hematopoietic prostaglandin D synthase
238799	2.0646	6.009	7.4866	0.0062158	0.035039	Tnpo1	transportin 1
20020	2.0582	7.552	13.434	0.00024711	0.0073899	Polr2a	polymerase (RNA) II (DNA directed) polypeptide A
56463	2.055	7.9525	13.991	0.00018371	0.0063092	Snd1	staphylococcal nuclease and tudor domain containing 1
74302	2.054	7.7057	18.938	1.35e-05	0.0011766	Mtmr3	myotubularin related protein 3
20163	2.0491	7.1555	11.599	0.00065999	0.011604	Rsu1	Ras suppressor protein 1
53602	2.0468	4.8685	8.7838	0.0030392	0.023966	Hpcal1	hippocalcin-like 1
16453	2.045	7.1774	13.266	0.00027021	0.0076987	Jak3	Janus kinase 3
210992	2.0413	6.7909	13.91	0.00019174	0.0064438	Lpcat1	lysophosphatidylcholine acyltransferase 1
18797	2.041	4.8111	9.5362	0.0020146	0.019279	Plcb3	"phospholipase C, beta 3"
17120	2.0394	5.5961	13.943	0.00018849	0.0064012	Mad1l1	MAD1 mitotic arrest deficient 1-like 1
320207	2.0353	5.6465	9.9579	0.0016016	0.017403	Pik3r5	phosphoinositide-3-kinase regulatory subunit 5
68427	2.0342	4.9529	10.353	0.0012925	0.015532	Slc39a13	"solute carrier family 39 (metal ion transporter), member 13"
217835	2.0341	8.0357	25.797	3.79e-07	6.45e-05	Rin3	Ras and Rab interactor 3
208795	2.0323	5.9504	12.094	0.00050593	0.0103	Tmem63a	transmembrane protein 63a
16154	2.0315	8.7649	14.771	0.00012138	0.0049516	Il10ra	"interleukin 10 receptor, alpha"
235627	2.0292	5.4059	7.38	0.0065954	0.036181	Nbeal2	neurobeachin-like 2
107895	2.0276	4.3389	7.3505	0.0067043	0.036496	Mgat5	mannoside acetylglucosaminyltransferase 5
18803	2.0275	5.2163	8.7766	0.0030511	0.024033	Plcg1	"phospholipase C, gamma 1"
107995	2.0262	5.5985	9.2697	0.0023297	0.020925	Cdc20	cell division cycle 20
15476	2.025	6.2762	8.9735	0.0027393	0.022664	Hs3st1	heparan sulfate (glucosamine) 3-O-sulfotransferase 1
228545	2.0213	6.3656	8.1983	0.0041931	0.028523	Vps18	VPS18 CORVET/HOPS core subunit
27426	2.0202	6.6195	13.625	0.00022323	0.0071127	Nagpa	N-acetylglucosamine-1-phosphodiester alpha-N-acetylglucosaminidase
330171	2.0172	6.7436	12.747	0.00035653	0.0086613	Kctd10	potassium channel tetramerisation domain containing 10
74257	2.0165	4.1603	7.6191	0.0057752	0.033855	Tspan17	tetraspanin 17
64296	2.0113	5.0761	6.577	0.01033	0.047173	Abhd8	abhydrolase domain containing 8
110078	2.008	7.0044	9.649	0.0018945	0.018739	Pygb	brain glycogen phosphorylase
20397	2.0072	8.1918	14.182	0.00016598	0.0060267	Sgpl1	sphingosine phosphate lyase 1
233863	2.0065	6.3802	7.9596	0.0047832	0.030577	Gtf3c1	general transcription factor III C 1
117150	2.0063	5.9792	9.64	0.0019039	0.018761	Pip4k2c	"phosphatidylinositol-5-phosphate 4-kinase, type II, gamma"
277360	2.0029	7.6495	7.6611	0.0056425	0.033535	Prex1	"phosphatidylinositol-3,4,5-trisphosphate-dependent Rac exchange factor 1"
16907	2.0019	5.3845	10.559	0.001156	0.01484	Lmnb2	lamin B2
68915	1.9972	5.3847	6.6341	0.010004	0.046298	Vars2	"valyl-tRNA synthetase 2, mitochondrial"
75612	1.9935	9.1538	13.261	0.00027105	0.0076987	Gns	glucosamine (N-acetyl)-6-sulfatase
103583	1.9897	6.9501	10.19	0.0014118	0.016375	Fbxw11	F-box and WD-40 domain protein 11
320139	1.9872	6.9146	19.596	9.56e-06	0.0008824	Ptpn7	"protein tyrosine phosphatase, non-receptor type 7"
22666	1.9864	4.8589	6.9458	0.0084014	0.041638	Zbtb14	zinc finger and BTB domain containing 14
20852	1.9812	8.8009	15.83	6.93e-05	0.0037383	Stat6	signal transducer and activator of transcription 6
227648	1.9799	7.0845	13.207	0.00027893	0.0077905	Sec16a	"SEC16 homolog A, endoplasmic reticulum export factor"
209018	1.976	5.8179	8.6742	0.0032275	0.024715	Vps8	VPS8 CORVET complex subunit
52864	1.9722	5.6525	7.601	0.0058336	0.034012	Slx4	SLX4 structure-specific endonuclease subunit homolog (S. cerevisiae)
21813	1.9692	8.6838	10.668	0.0010903	0.014545	Tgfbr2	"transforming growth factor, beta receptor II"
230101	1.9689	6.9365	9.8632	0.0016862	0.017826	Gba2	glucosidase beta 2
193796	1.9663	7.0151	12.58	0.00038984	0.0091014	Kdm4b	lysine (K)-specific demethylase 4B
170749	1.96	7.1663	10.121	0.0014657	0.01663	Mtmr4	myotubularin related protein 4
11350	1.9589	5.9205	7.176	0.0073885	0.038654	Abl1	"c-abl oncogene 1, non-receptor tyrosine kinase"
74244	1.9576	5.8723	12.678	0.00037004	0.0088679	Atg7	autophagy related 7
226971	1.9561	7.574	8.6738	0.0032281	0.024715	Plekhb2	"pleckstrin homology domain containing, family B (evectins) member 2"
54721	1.9551	7.1157	8.1236	0.0043692	0.029158	Tyk2	tyrosine kinase 2
170731	1.9548	6.7853	14.466	0.00014273	0.0054935	Mfn2	mitofusin 2
228361	1.9478	6.3891	7.4526	0.0063346	0.035495	Ambra1	autophagy/beclin 1 regulator 1
14594	1.9475	5.9434	12.272	0.00045982	0.0099423	Ggta1	"glycoprotein galactosyltransferase alpha 1, 3"
16476	1.9444	9.765	19.978	7.83e-06	0.00075066	Jun	jun proto-oncogene
269682	1.9409	5.8687	12.467	0.00041426	0.0093407	Golga3	"golgi autoantigen, golgin subfamily a, 3"
214469	1.9409	7.8182	10.204	0.001401	0.016285	Fam168b	"family with sequence similarity 168, member B"
54638	1.9403	5.2555	7.6181	0.0057787	0.033855	Ccdc22	coiled-coil domain containing 22
217365	1.94	7.026	8.5741	0.0034098	0.025512	Nploc4	"NPL4 homolog, ubiquitin recognition factor"
18554	1.9363	6.519	13.168	0.00028478	0.0078749	Pcsk7	proprotein convertase subtilisin/kexin type 7
94232	1.9354	5.9838	8.3413	0.0038754	0.027351	Ubqln4	ubiquilin 4
52120	1.9345	6.3986	17.571	2.77e-05	0.0019931	Hgsnat	heparan-alpha-glucosaminide N-acetyltransferase
22151	1.9303	4.7638	10.596	0.0011331	0.014777	Tubb2a	"tubulin, beta 2A class IIA"
231003	1.9237	5.6395	10.378	0.0012751	0.015449	Klhl17	kelch-like 17
71833	1.9235	7.8465	11.066	0.0008794	0.01308	Dcaf7	DDB1 and CUL4 associated factor 7
20715	1.9232	7.8573	7.787	0.0052623	0.032365	Serpina3g	"serine (or cysteine) peptidase inhibitor, clade A, member 3G"
66854	1.9215	8.4185	22.118	2.56e-06	0.0003191	Trim35	tripartite motif-containing 35
72503	1.921	7.845	15.345	8.95e-05	0.0041716	2610507B11Rik	RIKEN cDNA 2610507B11 gene
18081	1.9193	6.5872	10.739	0.0010488	0.014261	Ninj1	ninjurin 1
18016	1.9183	5.493	9.4417	0.0021211	0.019697	Nf2	neurofibromin 2
17005	1.9179	5.5854	7.1702	0.0074123	0.03875	Ltk	leukocyte tyrosine kinase
100182	1.9151	9.5323	14.871	0.00011513	0.0048079	Akna	AT-hook transcription factor
20866	1.9088	6.1815	8.6247	0.0033164	0.025072	Stim1	stromal interaction molecule 1
238505	1.9015	5.4855	11.382	0.00074148	0.012124	Mtr	5-methyltetrahydrofolate-homocysteine methyltransferase
26562	1.8947	6.5951	7.0449	0.0079492	0.040245	Ncdn	neurochondrin
22029	1.8944	6.8477	10.018	0.0015502	0.017095	Traf1	TNF receptor-associated factor 1
74148	1.894	6.0995	8.5224	0.0035079	0.02587	Cluh	clustered mitochondria (cluA/CLU1) homolog
244238	1.8925	5.5373	9.9788	0.0015836	0.017273	Mrgpre	"MAS-related GPR, member E"
15894	1.8887	7.8728	11.221	0.00080858	0.012514	Icam1	intercellular adhesion molecule 1
217995	1.8879	6.8285	15.448	8.48e-05	0.0040442	Heatr1	HEAT repeat containing 1
67886	1.8862	5.2423	8.6454	0.0032789	0.024896	Camsap2	"calmodulin regulated spectrin-associated protein family, member 2"
71458	1.8848	5.9833	9.4581	0.0021022	0.019652	Bcor	BCL6 interacting corepressor
15259	1.8839	6.9335	10.431	0.0012389	0.015232	Hipk3	homeodomain interacting protein kinase 3
15931	1.8835	5.9712	8.1515	0.0043025	0.028892	Ids	iduronate 2-sulfatase
14132	1.877	7.1051	8.8415	0.0029445	0.023563	Fcgrt	"Fc receptor, IgG, alpha chain transporter"
56857	1.8762	6.8747	12.191	0.00048015	0.010184	Slc37a2	"solute carrier family 37 (glycerol-3-phosphate transporter), member 2"
244373	1.8681	6.3734	9.1297	0.0025149	0.021673	Erlin2	ER lipid raft associated 2
320632	1.8663	7.9662	14.536	0.00013753	0.0053772	Snrnp200	small nuclear ribonucleoprotein 200 (U5)
230082	1.8663	6.5389	10.303	0.0013283	0.015761	Nol6	nucleolar protein family 6 (RNA-associated)
75747	1.8646	5.1262	9.7915	0.0017532	0.018173	Sesn3	sestrin 3
12402	1.8624	6.5148	9.8195	0.0017267	0.018027	Cbl	Casitas B-lineage lymphoma
227801	1.8576	5.3404	8.4467	0.0036571	0.026513	Dennd1a	DENN/MADD domain containing 1A
18826	1.8573	11.703	13.912	0.00019161	0.0064438	Lcp1	lymphocyte cytosolic protein 1
235442	1.8548	7.0179	12.756	0.00035494	0.008638	Rab8b	"RAB8B, member RAS oncogene family"
107769	1.8537	7.768	10.47	0.0012133	0.015113	Tm6sf1	transmembrane 6 superfamily member 1
22177	1.8524	8.2414	13.323	0.00026212	0.0075971	Tyrobp	TYRO protein tyrosine kinase binding protein
98999	1.8463	6.5729	7.9794	0.0047312	0.03041	Znfx1	"zinc finger, NFX1-type containing 1"
76438	1.8456	8.5835	13.506	0.00023784	0.0072665	Rftn1	raftlin lipid raft linker 1
74392	1.8343	7.4022	14.466	0.00014275	0.0054935	Specc1l	sperm antigen with calponin homology and coiled-coil domains 1-like
108156	1.8334	7.0832	16.233	5.6e-05	0.0033109	Mthfd1	"methylenetetrahydrofolate dehydrogenase (NADP+ dependent), methenyltetrahydrofolate cyclohydrolase, formyltetrahydrofolate synthase"
78894	1.8326	6.8688	11.849	0.00057701	0.010946	Aacs	acetoacetyl-CoA synthetase
29815	1.8324	8.5489	13.932	0.00018956	0.0064012	Bcar3	breast cancer anti-estrogen resistance 3
74375	1.8288	5.3919	7.5738	0.0059223	0.03426	Gcc1	golgi coiled coil 1
21894	1.828	9.0137	8.4901	0.0035709	0.026105	Tln1	talin 1
276846	1.8261	7.7257	15.021	0.00010635	0.0046072	Pigs	"phosphatidylinositol glycan anchor biosynthesis, class S"
56454	1.824	6.5516	9.9087	0.001645	0.01768	Aldh18a1	"aldehyde dehydrogenase 18 family, member A1"
234776	1.8187	5.7816	6.5034	0.010767	0.048662	Atmin	ATM interactor
225115	1.8116	5.0831	7.5943	0.0058552	0.034095	Svil	supervillin
50771	1.8105	6.9345	15.712	7.37e-05	0.0038409	Atp9b	"ATPase, class II, type 9B"
74204	1.8099	7.8386	17.453	2.94e-05	0.0020644	Xpo6	exportin 6
56030	1.8097	6.8076	8.9499	0.0027749	0.022851	Tmem131	transmembrane protein 131
101471	1.8035	7.1865	10.238	0.0013758	0.016142	Phrf1	PHD and ring finger domains 1
26406	1.8003	7.3318	9.4982	0.0020567	0.01951	Map3k3	mitogen-activated protein kinase kinase kinase 3
233900	1.7969	7.2584	8.6955	0.00319	0.024614	Rnf40	ring finger protein 40
16331	1.7963	8.967	15.865	6.8e-05	0.0037221	Inpp5d	inositol polyphosphate-5-phosphatase D
192176	1.7961	9.7029	7.5775	0.0059103	0.034248	Flna	"filamin, alpha"
84585	1.7947	7.4528	17.205	3.36e-05	0.0022887	Rnf123	ring finger protein 123
68626	1.7932	5.9749	10.689	0.001078	0.014468	Elac2	elaC ribonuclease Z 2
622976	1.7921	7.1552	9.512	0.0020413	0.019429	Gm6377	predicted gene 6377
73998	1.7911	6.4307	6.5211	0.01066	0.048273	Herc3	hect domain and RLD 3
105855	1.7865	8.9664	18.49	1.71e-05	0.0014288	Nckap1l	NCK associated protein 1 like
71169	1.7851	5.1858	7.5601	0.0059674	0.034355	Nbas	neuroblastoma amplified sequence
66988	1.7844	6.2514	11.957	0.00054438	0.010643	Lap3	leucine aminopeptidase 3
16190	1.7844	8.4194	10.812	0.0010083	0.013931	Il4ra	"interleukin 4 receptor, alpha"
20430	1.7842	7.4741	11.603	0.00065855	0.011604	Cyfip1	cytoplasmic FMR1 interacting protein 1
16408	1.7796	8.2277	12.222	0.00047219	0.010098	Itgal	integrin alpha L
270066	1.777	6.5868	6.6192	0.010089	0.04649	Slc35e1	"solute carrier family 35, member E1"
15926	1.7765	6.3363	8.1691	0.004261	0.028752	Idh1	"isocitrate dehydrogenase 1 (NADP+), soluble"
20401	1.7727	5.9652	10.441	0.0012328	0.01521	Sh3bp1	SH3-domain binding protein 1
29876	1.7722	8.4956	10.708	0.0010666	0.014463	Clic4	chloride intracellular channel 4 (mitochondrial)
83490	1.7695	8.1129	11.288	0.00078017	0.012277	Pik3ap1	phosphoinositide-3-kinase adaptor protein 1
75901	1.7686	6.2341	9.7216	0.0018212	0.018473	Dcp1a	decapping mRNA 1A
57783	1.7684	6.6601	9.8991	0.0016536	0.017703	Tnip1	TNFAIP3 interacting protein 1
20893	1.762	7.122	8.5887	0.0033825	0.025405	Bhlhe40	"basic helix-loop-helix family, member e40"
232947	1.7601	4.9065	6.7525	0.0093615	0.044602	Ppp1r37	"protein phosphatase 1, regulatory subunit 37"
225049	1.7596	7.734	12.257	0.00046342	0.0099423	Ttc7	tetratricopeptide repeat domain 7
20624	1.7563	7.9276	13.724	0.00021176	0.0068397	Eftud2	elongation factor Tu GTP binding domain containing 2
74122	1.7559	6.8705	14.403	0.00014754	0.0055886	Tmem43	transmembrane protein 43
15932	1.7542	6.4534	11.022	0.00090022	0.01325	Idua	"iduronidase, alpha-L"
234734	1.7534	7.0378	17.526	2.83e-05	0.0020108	Aars	alanyl-tRNA synthetase
12145	1.7483	9.2586	11.851	0.00057619	0.010946	Cxcr5	chemokine (C-X-C motif) receptor 5
276919	1.7481	5.8484	10.091	0.00149	0.016774	Gemin4	gem nuclear organelle associated protein 4
17921	1.7471	5.9121	9.906	0.0016474	0.017683	Myo7a	myosin VIIA
231637	1.7451	5.367	7.2452	0.007109	0.037752	Ssh1	slingshot protein phosphatase 1
241274	1.7447	7.045	16.511	4.84e-05	0.0030068	Pnpla7	patatin-like phospholipase domain containing 7
217011	1.7447	4.7415	7.316	0.0068345	0.036853	Nle1	notchless homolog 1
76820	1.743	7.2648	11.527	0.00068594	0.011735	Fam49a	"family with sequence similarity 49, member A"
233726	1.7415	5.5925	7.3225	0.0068095	0.036848	Ipo7	importin 7
19141	1.7409	9.2128	15.428	8.57e-05	0.004065	Lgmn	legumain
76025	1.7392	6.7613	12.979	0.00031493	0.0082986	Cant1	calcium activated nucleotidase 1
20111	1.7385	8.1975	10.66	0.0010946	0.014562	Rps6ka1	ribosomal protein S6 kinase polypeptide 1
268783	1.7358	6.1866	13.228	0.00027584	0.0077715	Mtmr12	myotubularin related protein 12
69834	1.7305	6.4984	8.1363	0.0043388	0.029024	Rab43	"RAB43, member RAS oncogene family"
227644	1.7299	5.7558	8.2605	0.0040517	0.027949	Snapc4	"small nuclear RNA activating complex, polypeptide 4"
74136	1.7278	5.7729	8.7635	0.0030732	0.024166	Sec14l1	SEC14-like lipid binding 1
110816	1.7266	6.0769	11.545	0.00067929	0.011728	Pwp2	PWP2 periodic tryptophan protein homolog (yeast)
12847	1.7242	8.9261	12.512	0.00040438	0.0092484	Copa	coatomer protein complex subunit alpha
230753	1.72	7.4462	15.817	6.98e-05	0.0037383	Thrap3	thyroid hormone receptor associated protein 3
22084	1.7192	6.4963	12.347	0.0004416	0.0097546	Tsc2	TSC complex subunit 2
71279	1.7179	6.4928	9.7465	0.0017966	0.018403	Slc29a3	"solute carrier family 29 (nucleoside transporters), member 3"
170743	1.7175	6.903	8.5825	0.0033941	0.025439	Tlr7	toll-like receptor 7
329015	1.7169	6.3181	6.9049	0.008596	0.04236	Atg2a	autophagy related 2A
216766	1.7152	5.5684	7.2893	0.0069365	0.037214	Gemin5	gem nuclear organelle associated protein 5
228359	1.7136	7.3566	10.186	0.0014154	0.016402	Arhgap1	Rho GTPase activating protein 1
107368	1.7122	6.1445	8.8337	0.0029572	0.02362	Pdzd8	PDZ domain containing 8
68292	1.7096	9.0381	14.855	0.00011608	0.0048334	Stt3b	"STT3, subunit of the oligosaccharyltransferase complex, homolog B (S. cerevisiae)"
75425	1.7077	6.3526	8.6189	0.0033269	0.025139	Tti1	TELO2 interacting protein 1
60533	1.7034	7.0426	9.7151	0.0018276	0.018479	Cd274	CD274 antigen
234729	1.7034	7.1682	8.5382	0.0034777	0.025822	Vac14	Vac14 homolog (S. cerevisiae)
106633	1.703	7.7213	12.946	0.00032068	0.008336	Ift140	intraflagellar transport 140
21452	1.7021	6.6851	7.6408	0.0057064	0.033718	Tcn2	transcobalamin 2
102607	1.7018	6.0586	7.5651	0.0059508	0.034355	Snx19	sorting nexin 19
21929	1.7005	7.0937	11.298	0.00077604	0.012246	Tnfaip3	"tumor necrosis factor, alpha-induced protein 3"
235344	1.6998	4.4136	6.4424	0.011143	0.049684	Sik2	salt inducible kinase 2
100855	1.6993	7.7639	10.178	0.0014214	0.016436	Tbc1d14	"TBC1 domain family, member 14"
14248	1.6991	8.0251	8.0162	0.004636	0.030128	Flii	flightless I actin binding protein
14854	1.6962	5.122	7.0621	0.0078731	0.040067	Gss	glutathione synthetase
27371	1.6941	6.0602	10.623	0.0011171	0.014665	Sh2d2a	SH2 domain containing 2A
17222	1.693	7.6539	13.581	0.00022849	0.0071737	Anapc1	anaphase promoting complex subunit 1
21770	1.6907	6.1874	11.018	0.00090229	0.013266	Ppp2r5d	"protein phosphatase 2, regulatory subunit B', delta"
545030	1.6902	8.5625	8.9448	0.0027826	0.022853	Wdfy4	WD repeat and FYVE domain containing 4
233979	1.69	5.1374	6.9939	0.008179	0.040953	Tpcn2	two pore segment channel 2
64436	1.6893	5.7893	9.0434	0.0026365	0.022151	Inpp5e	inositol polyphosphate-5-phosphatase E
66681	1.6869	6.1483	8.7435	0.0031071	0.024297	Pgm2	phosphoglucomutase 2
13663	1.6856	6.2728	6.7561	0.0093425	0.044602	Ei24	etoposide induced 2.4 mRNA
13448	1.6855	5.9424	9.8114	0.0017343	0.01804	Dok1	docking protein 1
53859	1.6836	6.6626	8.7892	0.0030302	0.023948	Map3k14	mitogen-activated protein kinase kinase kinase 14
14534	1.6831	6.6799	10.817	0.0010058	0.013931	Kat2a	K(lysine) acetyltransferase 2A
229007	1.6827	6.9016	12.537	0.000399	0.0091875	Zgpat	"zinc finger, CCCH-type with G patch domain"
269338	1.6818	6.6111	10.259	0.00136	0.016024	Vps39	VPS39 HOPS complex subunit
19651	1.6812	7.2792	10.329	0.0013092	0.015648	Rbl2	RB transcriptional corepressor like 2
20340	1.6812	8.0444	8.3291	0.0039016	0.027404	Glg1	golgi apparatus protein 1
16172	1.6806	8.6753	15.288	9.23e-05	0.0042154	Il17ra	interleukin 17 receptor A
73192	1.6791	6.6329	13.748	0.00020908	0.0067999	Xpot	"exportin, tRNA (nuclear export receptor for tRNAs)"
231147	1.6777	5.7292	9.4456	0.0021166	0.019668	Sh3tc1	SH3 domain and tetratricopeptide repeats 1
50493	1.6771	7.1338	6.9318	0.0084676	0.041878	Txnrd1	thioredoxin reductase 1
215632	1.6759	8.3484	8.5471	0.0034607	0.025737	Psd4	pleckstrin and Sec7 domain containing 4
20509	1.6758	5.7179	7.7705	0.0053108	0.03262	Slc19a1	"solute carrier family 19 (folate transporter), member 1"
215653	1.6755	7.694	8.6831	0.0032118	0.024667	Rassf2	Ras association (RalGDS/AF-6) domain family member 2
11977	1.6744	5.7878	7.896	0.0049545	0.031257	Atp7a	"ATPase, Cu++ transporting, alpha polypeptide"
26383	1.6736	6.839	12.164	0.00048728	0.010184	Fto	fat mass and obesity associated
101943	1.673	8.7139	13.124	0.00029155	0.0079753	Sf3b3	"splicing factor 3b, subunit 3"
23943	1.672	8.9932	10.592	0.0011359	0.014777	Esyt1	extended synaptotagmin-like protein 1
21355	1.667	8.4524	9.0998	0.0025564	0.021842	Tap2	"transporter 2, ATP-binding cassette, sub-family B (MDR/TAP)"
18432	1.6667	8.4637	14.429	0.00014551	0.0055511	Mybbp1a	MYB binding protein (P160) 1a
98956	1.6664	6.232	10.253	0.0013647	0.016056	Nat10	N-acetyltransferase 10
104681	1.6644	5.092	7.1951	0.0073101	0.038426	Slc16a6	"solute carrier family 16 (monocarboxylic acid transporters), member 6"
216825	1.6633	7.0283	10.452	0.0012254	0.015146	Usp22	ubiquitin specific peptidase 22
15211	1.661	8.2998	16.426	5.06e-05	0.0030586	Hexa	hexosaminidase A
52036	1.6602	6.9946	8.8967	0.0028568	0.023175	Ppp6r3	"protein phosphatase 6, regulatory subunit 3"
72590	1.6596	5.3831	7.5599	0.0059681	0.034355	Ppme1	protein phosphatase methylesterase 1
20848	1.6592	8.6431	15.64	7.66e-05	0.0039106	Stat3	signal transducer and activator of transcription 3
269003	1.6575	6.379	8.4087	0.0037342	0.026824	Sap130	Sin3A associated protein
15481	1.6565	11.247	9.4865	0.0020699	0.019583	Hspa8	heat shock protein 8
232976	1.6554	6.0984	7.4555	0.0063242	0.035451	Zfp574	zinc finger protein 574
58246	1.6497	6.5482	6.9797	0.0082441	0.041148	Slc35b4	"solute carrier family 35, member B4"
226432	1.6473	6.9969	14.337	0.00015285	0.0056856	Ipo9	importin 9
68682	1.6454	9.6333	15.758	7.2e-05	0.0037918	Slc44a2	"solute carrier family 44, member 2"
268903	1.6452	6.014	8.6658	0.0032424	0.024764	Nrip1	nuclear receptor interacting protein 1
13138	1.6443	5.7743	9.0131	0.0026806	0.022335	Dag1	dystroglycan 1
170759	1.6437	8.0887	18.754	1.49e-05	0.0012645	Atp13a1	ATPase type 13A1
20591	1.6422	7.3315	8.1229	0.0043711	0.029158	Kdm5c	lysine (K)-specific demethylase 5C
77038	1.6416	7.8143	9.7912	0.0017535	0.018173	Arfgap2	ADP-ribosylation factor GTPase activating protein 2
14450	1.6392	7.3744	14.391	0.00014847	0.0055886	Gart	phosphoribosylglycinamide formyltransferase
18972	1.6371	6.0411	13.686	0.00021603	0.0069146	Pold2	"polymerase (DNA directed), delta 2, regulatory subunit"
20017	1.6367	5.799	10.53	0.0011742	0.014847	Polr1b	polymerase (RNA) I polypeptide B
230514	1.6339	7.1617	8.9788	0.0027313	0.022638	Leprot	leptin receptor overlapping transcript
50723	1.6321	8.2072	7.1958	0.0073075	0.038426	Icosl	icos ligand
20019	1.6309	6.4428	7.5253	0.0060839	0.034665	Polr1a	polymerase (RNA) I polypeptide A
69617	1.6304	6.7255	11.834	0.00058175	0.010946	Pitrm1	pitrilysin metallepetidase 1
69470	1.628	7.014	8.8181	0.0029826	0.023745	Tmem127	transmembrane protein 127
110213	1.6279	8.8654	11.679	0.00063202	0.011411	Tmbim6	transmembrane BAX inhibitor motif containing 6
110611	1.6274	7.3244	14.655	0.00012913	0.0051779	Hdlbp	high density lipoprotein (HDL) binding protein
18129	1.6274	7.998	6.8742	0.0087451	0.0428	Notch2	notch 2
102294	1.6238	5.519	6.8973	0.0086327	0.042492	Cyp4v3	"cytochrome P450, family 4, subfamily v, polypeptide 3"
30935	1.6225	7.915	8.0966	0.0044348	0.029278	Tor3a	"torsin family 3, member A"
94176	1.6218	8.6475	17.18	3.4e-05	0.0023069	Dock2	dedicator of cyto-kinesis 2
18641	1.6214	7.1241	6.5792	0.010317	0.047145	Pfkl	"phosphofructokinase, liver, B-type"
68796	1.6213	7.0979	7.3606	0.0066669	0.036418	Tmem214	transmembrane protein 214
11852	1.6188	5.2046	7.0607	0.0078791	0.040067	Rhob	ras homolog family member B
27967	1.6167	7.2672	8.4931	0.0035649	0.026105	Cherp	calcium homeostasis endoplasmic reticulum protein
54161	1.614	8.0169	17.93	2.29e-05	0.0017205	Copg1	"coatomer protein complex, subunit gamma 1"
18746	1.6139	9.6601	13.239	0.00027416	0.0077677	Pkm	"pyruvate kinase, muscle"
52808	1.613	5.9183	9.1676	0.0024634	0.021476	Tspyl2	TSPY-like 2
64099	1.6129	8.2367	8.0948	0.0044393	0.029281	Parvg	"parvin, gamma"
18451	1.6129	5.5731	7.1029	0.007696	0.039573	P4ha1	"procollagen-proline, 2-oxoglutarate 4-dioxygenase (proline 4-hydroxylase), alpha 1 polypeptide"
100088	1.6119	5.8133	8.3816	0.0037904	0.027049	Rcc1	regulator of chromosome condensation 1
52231	1.609	5.8442	8.4009	0.0037503	0.026871	Ankzf1	ankyrin repeat and zinc finger domain containing 1
328133	1.6078	6.0621	8.5319	0.0034897	0.025825	Slc39a9	"solute carrier family 39 (zinc transporter), member 9"
13653	1.6052	8.0366	7.0354	0.0079916	0.04036	Egr1	early growth response 1
171580	1.6028	7.9517	14.386	0.00014893	0.0055908	Mical1	"microtubule associated monooxygenase, calponin and LIM domain containing 1"
67125	1.6018	7.4867	12.851	0.00033733	0.0084665	Tspan31	tetraspanin 31
12520	1.5972	9.8946	11.156	0.0008375	0.01278	Cd81	CD81 antigen
210293	1.5969	8.9512	14.022	0.0001807	0.0062515	Dock10	dedicator of cytokinesis 10
104112	1.5969	8.5761	10.01	0.0015571	0.017118	Acly	ATP citrate lyase
229285	1.5967	5.4636	7.3194	0.0068215	0.036853	Spg20	"spastic paraplegia 20, spartin (Troyer syndrome) homolog (human)"
18438	1.5961	7.4604	13.64	0.00022147	0.0070726	P2rx4	"purinergic receptor P2X, ligand-gated ion channel 4"
18571	1.5905	8.1441	12.783	0.00034979	0.0086165	Pdcd6ip	programmed cell death 6 interacting protein
74388	1.5902	7.0648	10.306	0.0013262	0.015757	Dpp8	dipeptidylpeptidase 8
245877	1.59	5.9765	7.6967	0.0055323	0.033269	Map7d1	MAP7 domain containing 1
15468	1.5893	5.2989	8.0489	0.0045532	0.029726	Prmt2	protein arginine N-methyltransferase 2
54343	1.589	7.4321	13.458	0.000244	0.0073747	Atf7ip	activating transcription factor 7 interacting protein
27419	1.5873	6.6715	6.7875	0.0091798	0.044087	Naglu	alpha-N-acetylglucosaminidase (Sanfilippo disease IIIB)
320484	1.587	8.9033	18.469	1.73e-05	0.0014288	Rasal3	RAS protein activator like 3
16328	1.587	6.4895	11.973	0.00053984	0.010613	Cep250	centrosomal protein 250
66725	1.5843	8.2951	14.933	0.00011139	0.0047379	Lrrk2	leucine-rich repeat kinase 2
66589	1.579	5.9504	7.1081	0.0076737	0.039502	Ube2v1	ubiquitin-conjugating enzyme E2 variant 1
11307	1.5782	6.8573	6.8231	0.0089986	0.043588	Abcg1	ATP binding cassette subfamily G member 1
215418	1.5766	6.7392	8.1669	0.0042661	0.028752	Csrnp1	cysteine-serine-rich nuclear protein 1
231580	1.5756	7.8164	15.683	7.49e-05	0.0038437	Gak	cyclin G associated kinase
192160	1.5728	7.1475	8.795	0.0030207	0.023901	Casc3	cancer susceptibility candidate 3
13528	1.5699	5.8727	10.05	0.0015237	0.016989	Dtnb	"dystrobrevin, beta"
18412	1.5698	8.865	12.832	0.00034069	0.008492	Sqstm1	sequestosome 1
12479	1.5667	8.35	7.0463	0.0079427	0.040241	Cd1d1	CD1d1 antigen
208228	1.5657	8.8353	9.6929	0.0018499	0.018571	Mob3a	MOB kinase activator 3A
432486	1.5652	6.7262	12.453	0.00041725	0.009393	Gnptab	"N-acetylglucosamine-1-phosphate transferase, alpha and beta subunits"
15979	1.5647	8.5062	10.117	0.0014694	0.016632	Ifngr1	interferon gamma receptor 1
20851	1.5577	7.2735	8.4419	0.0036668	0.026528	Stat5b	signal transducer and activator of transcription 5B
20742	1.5571	8.113	8.2993	0.0039661	0.027618	Sptbn1	"spectrin beta, non-erythrocytic 1"
20947	1.5556	10.39	13.855	0.00019747	0.0065498	Swap70	SWA-70 protein
52132	1.5531	6.7028	7.6265	0.0057515	0.033834	Ccdc97	coiled-coil domain containing 97
58194	1.5519	9.1547	13.845	0.00019852	0.0065498	Sh3kbp1	SH3-domain kinase binding protein 1
23912	1.5512	7.952	9.9111	0.0016429	0.01768	Rhof	ras homolog family member F (in filopodia)
11545	1.5508	8.9238	11.025	0.00089876	0.013242	Parp1	"poly (ADP-ribose) polymerase family, member 1"
78816	1.5506	8.3321	16.756	4.25e-05	0.0027541	Gmip	Gem-interacting protein
20354	1.5498	8.3521	9.6335	0.0019106	0.018793	Sema4d	"sema domain, immunoglobulin domain (Ig), transmembrane domain (TM) and short cytoplasmic domain, (semaphorin) 4D"
12495	1.5497	6.261	6.9462	0.0083999	0.041638	Entpd1	ectonucleoside triphosphate diphosphohydrolase 1
13191	1.5485	6.9439	9.4492	0.0021125	0.019668	Dctn1	dynactin 1
11764	1.547	8.1924	8.6303	0.0033062	0.025048	Ap1b1	"adaptor protein complex AP-1, beta 1 subunit"
68119	1.546	5.2968	9.1715	0.0024581	0.021444	Cmtm3	CKLF-like MARVEL transmembrane domain containing 3
104479	1.5454	7.4793	7.0388	0.0079761	0.040352	Ccdc117	coiled-coil domain containing 117
13032	1.5447	10.411	9.0746	0.0025918	0.021999	Ctsc	cathepsin C
17698	1.5404	11.16	6.9039	0.008601	0.04236	Msn	moesin
235439	1.5365	7.5264	7.2614	0.0070451	0.037539	Herc1	HECT and RLD domain containing E3 ubiquitin protein ligase family member 1
18018	1.535	9.3702	11.523	0.00068757	0.011735	Nfatc1	"nuclear factor of activated T cells, cytoplasmic, calcineurin dependent 1"
104009	1.5322	4.6205	6.7029	0.0096254	0.04534	Qsox1	quiescin Q6 sulfhydryl oxidase 1
13433	1.532	6.8609	9.3134	0.0022749	0.020636	Dnmt1	DNA methyltransferase (cytosine-5) 1
27984	1.5312	7.2786	11.296	0.00077666	0.012246	Efhd2	EF hand domain containing 2
68606	1.5293	5.5516	7.1225	0.0076122	0.039338	Ppm1f	protein phosphatase 1F (PP2C domain containing)
16477	1.5287	9.8822	8.4159	0.0037195	0.026746	Junb	jun B proto-oncogene
18718	1.5284	8.249	8.1767	0.0042431	0.028752	Pip4k2a	"phosphatidylinositol-5-phosphate 4-kinase, type II, alpha"
15547	1.5271	7.9136	12.39	0.00043164	0.0096099	Trmt2a	TRM2 tRNA methyltransferase 2A
18130	1.5221	7.1127	9.9817	0.001581	0.017269	Ints6	integrator complex subunit 6
193813	1.5209	6.485	9.089	0.0025715	0.021904	Mcfd2	multiple coagulation factor deficiency 2
29875	1.5205	10.186	9.0359	0.0026472	0.022202	Iqgap1	IQ motif containing GTPase activating protein 1
12915	1.5196	7.3135	9.9427	0.0016149	0.017493	Atf6b	activating transcription factor 6 beta
100017	1.5191	6.2348	6.483	0.010891	0.049006	Ldlrap1	low density lipoprotein receptor adaptor protein 1
72046	1.5136	6.0639	7.2999	0.0068958	0.03708	Urgcp	upregulator of cell proliferation
64340	1.5133	6.3131	8.8404	0.0029464	0.023563	Dhx38	DEAH (Asp-Glu-Ala-His) box polypeptide 38
329559	1.5097	6.7892	10.769	0.0010324	0.014121	Zfp335	zinc finger protein 335
20935	1.5075	6.2115	8.572	0.0034137	0.025521	Surf6	surfeit gene 6
71902	1.5036	7.5059	11.329	0.00076317	0.012169	Cand1	cullin associated and neddylation disassociated 1
74178	1.4998	6.4235	8.1767	0.0042432	0.028752	Stk40	serine/threonine kinase 40
217837	1.4994	5.7808	6.4408	0.011153	0.049702	Itpk1	"inositol 1,3,4-triphosphate 5/6 kinase"
17216	1.4988	7.1145	7.4115	0.0064806	0.035845	Mcm2	minichromosome maintenance complex component 2
22225	1.4972	7.496	8.5424	0.0034697	0.025789	Usp5	ubiquitin specific peptidase 5 (isopeptidase T)
117146	1.4948	7.2549	11.944	0.00054831	0.010675	Ube3b	ubiquitin protein ligase E3B
104248	1.4928	7.0723	12.319	0.0004484	0.0098431	Cabin1	calcineurin binding protein 1
234779	1.4916	9.2089	10.412	0.001252	0.01526	Plcg2	"phospholipase C, gamma 2"
22034	1.4898	6.5209	12.526	0.00040125	0.0092241	Traf6	TNF receptor-associated factor 6
27407	1.4887	7.3429	6.4978	0.010801	0.048769	Abcf2	"ATP-binding cassette, sub-family F (GCN20), member 2"
67155	1.4883	7.434	12.495	0.00040814	0.0092554	Smarca2	"SWI/SNF related, matrix associated, actin dependent regulator of chromatin, subfamily a, member 2"
76265	1.4877	5.8	9.1193	0.0025293	0.021716	Tsen54	tRNA splicing endonuclease subunit 54
98314	1.4862	5.5411	8.5994	0.0033627	0.025314	D2hgdh	D-2-hydroxyglutarate dehydrogenase
20469	1.4847	10.054	15.637	7.67e-05	0.0039106	Sipa1	signal-induced proliferation associated gene 1
27354	1.4847	5.6494	6.8753	0.0087394	0.0428	Nbn	nibrin
170625	1.4846	6.0777	7.1166	0.0076375	0.039402	Snx18	sorting nexin 18
18611	1.482	5.9689	8.3605	0.0038347	0.027254	Pea15a	phosphoprotein enriched in astrocytes 15A
27362	1.4811	6.6759	8.5684	0.0034206	0.025546	Dnajb9	DnaJ heat shock protein family (Hsp40) member B9
72318	1.4804	8.5556	10.81	0.0010094	0.013931	Cyth4	cytohesin 4
12483	1.4761	10.836	14.281	0.00015746	0.0057877	Cd22	CD22 antigen
226747	1.4757	6.8726	9.8842	0.001667	0.017718	Ahctf1	AT hook containing transcription factor 1
19025	1.4742	9.2906	10.666	0.0010912	0.014545	Ctsa	cathepsin A
98193	1.4722	8.0134	8.8384	0.0029496	0.023575	Dcaf8	DDB1 and CUL4 associated factor 8
67457	1.4712	6.8323	6.8425	0.0089014	0.043307	Frmd8	FERM domain containing 8
18034	1.4702	8.6058	13.612	0.00022477	0.0071296	Nfkb2	"nuclear factor of kappa light polypeptide gene enhancer in B cells 2, p49/p100"
109154	1.469	7.5481	10.03	0.0015403	0.017065	Mlec	malectin
22201	1.4671	8.6312	9.9774	0.0015847	0.017273	Uba1	ubiquitin-like modifier activating enzyme 1
216440	1.4611	7.7354	11.508	0.00069311	0.011787	Os9	amplified in osteosarcoma
13690	1.4596	10.673	10.933	0.00094465	0.013592	Eif4g2	"eukaryotic translation initiation factor 4, gamma 2"
72042	1.4584	9.6375	12.591	0.00038753	0.0090994	Cotl1	coactosin-like 1 (Dictyostelium)
14719	1.457	7.2005	10.207	0.0013992	0.016281	Got2	"glutamatic-oxaloacetic transaminase 2, mitochondrial"
68770	1.4559	7.3061	11.558	0.00067456	0.011726	Phtf2	putative homeodomain transcription factor 2
104318	1.4557	8.0133	8.53	0.0034933	0.025825	Csnk1d	"casein kinase 1, delta"
16974	1.4516	5.4722	6.6368	0.0099895	0.04626	Lrp6	low density lipoprotein receptor-related protein 6
71718	1.4502	5.5141	7.4122	0.0064782	0.035845	Telo2	telomere maintenance 2
242474	1.4447	5.981	7.621	0.0057693	0.033853	Tmem245	transmembrane protein 245
17423	1.442	6.6839	7.6845	0.0055697	0.033393	Ndst2	N-deacetylase/N-sulfotransferase (heparan glucosaminyl) 2
74237	1.4413	6.1156	9.4872	0.0020691	0.019583	Tubgcp2	"tubulin, gamma complex associated protein 2"
74610	1.4401	5.7742	8.6994	0.0031832	0.024606	Abcb8	"ATP-binding cassette, sub-family B (MDR/TAP), member 8"
230673	1.4396	6.08	10.172	0.001426	0.016447	Ipo13	importin 13
328572	1.437	7.4795	7.8125	0.0051887	0.032134	Ep300	E1A binding protein p300
105722	1.4366	7.7045	10.781	0.0010255	0.014053	Ano6	anoctamin 6
66306	1.4365	6.5452	6.4294	0.011224	0.049915	Fam53c	"family with sequence similarity 53, member C"
108037	1.4364	7.4291	11.645	0.00064389	0.011452	Shmt2	serine hydroxymethyltransferase 2 (mitochondrial)
20847	1.4347	7.7371	11.355	0.00075254	0.012167	Stat2	signal transducer and activator of transcription 2
17283	1.4323	6.9168	7.6958	0.005535	0.033269	Men1	multiple endocrine neoplasia 1
23871	1.4319	10.359	10.542	0.0011669	0.014847	Ets1	"E26 avian leukemia oncogene 1, 5' domain"
110208	1.4319	6.8867	8.1266	0.004362	0.029138	Pgd	phosphogluconate dehydrogenase
67300	1.4315	9.4263	6.7756	0.0092413	0.044304	Cltc	"clathrin, heavy polypeptide (Hc)"
226169	1.4312	6.5587	7.2801	0.0069721	0.037329	Pprc1	"peroxisome proliferative activated receptor, gamma, coactivator-related 1"
22134	1.4252	7.5651	10.421	0.0012456	0.015248	Tgoln1	trans-golgi network protein
13660	1.4242	8.0143	7.702	0.005516	0.033259	Ehd1	EH-domain containing 1
107305	1.4203	5.5436	6.5401	0.010547	0.047853	Vps37c	vacuolar protein sorting 37C
11980	1.4194	7.6927	6.456	0.011058	0.049495	Atp8a1	"ATPase, aminophospholipid transporter (APLT), class I, type 8A, member 1"
216161	1.4184	7.0505	7.9612	0.0047792	0.030577	Sbno2	strawberry notch 2
71799	1.4181	5.6397	7.0021	0.0081413	0.040793	Ptcd1	pentatricopeptide repeat domain 1
74158	1.4181	5.5236	6.8081	0.0090744	0.04379	Josd1	Josephin domain containing 1
381921	1.418	6.7323	8.2079	0.0041709	0.028468	Taok2	TAO kinase 2
76884	1.4175	9.0937	10.203	0.0014018	0.016285	Cyfip2	cytoplasmic FMR1 interacting protein 2
56407	1.4135	8.5617	9.3734	0.0022015	0.020165	Trpc4ap	"transient receptor potential cation channel, subfamily C, member 4 associated protein"
19708	1.4119	7.6077	8.0901	0.0044508	0.029316	Dpf2	"D4, zinc and double PHD fingers family 2"
668661	1.4101	6.9832	10.843	0.00099149	0.013856	2410002F23Rik	RIKEN cDNA 2410002F23 gene
73744	1.4097	5.9181	7.6647	0.0056311	0.033509	Man2c1	"mannosidase, alpha, class 2C, member 1"
14360	1.4056	7.1288	10.83	0.00099886	0.013918	Fyn	Fyn proto-oncogene
17350	1.4051	6.12	7.6448	0.0056936	0.033718	Mlh1	mutL homolog 1
668218	1.4037	8.9628	10.032	0.0015386	0.01706	Bin2	bridging integrator 2
207425	1.4024	6.4784	7.1575	0.0074649	0.038895	Wdr11	WD repeat domain 11
14421	1.4013	9.1795	8.7012	0.00318	0.024595	B4galnt1	"beta-1,4-N-acetyl-galactosaminyl transferase 1"
320795	1.4012	7.9279	8.7529	0.0030911	0.024219	Pkn1	protein kinase N1
67095	1.3971	6.4679	6.6322	0.010015	0.046303	Trak1	"trafficking protein, kinesin binding 1"
16396	1.3964	7.6354	10.365	0.0012842	0.01548	Itch	"itchy, E3 ubiquitin protein ligase"
30839	1.3958	7.1284	11.348	0.00075528	0.012169	Fbxw5	F-box and WD-40 domain protein 5
18220	1.3945	7.9663	9.678	0.0018649	0.018616	Nucb1	nucleobindin 1
223918	1.393	6.2042	6.6869	0.0097125	0.045515	Spryd3	SPRY domain containing 3
30955	1.3929	7.0645	6.5994	0.010202	0.046873	Pik3cg	"phosphatidylinositol-4,5-bisphosphate 3-kinase catalytic subunit gamma"
78885	1.3928	8.3268	12.508	0.00040522	0.0092484	Coro7	coronin 7
234594	1.3926	7.6579	7.0556	0.0079017	0.040125	Cnot1	"CCR4-NOT transcription complex, subunit 1"
19383	1.3895	7.2416	7.8362	0.0051211	0.031914	Raly	hnRNP-associated with lethal yellow
76608	1.3859	6.5303	7.4281	0.0064212	0.035768	Hectd3	HECT domain E3 ubiquitin protein ligase 3
140780	1.3829	7.2643	8.6803	0.0032168	0.024676	Bmp2k	BMP2 inducible kinase
71602	1.3819	9.0292	9.5122	0.0020411	0.019429	Myo1e	myosin IE
56501	1.3814	7.1002	6.8656	0.008787	0.042946	Elf4	E74-like factor 4 (ets domain transcription factor)
22224	1.3813	6.7181	7.2333	0.0071562	0.037922	Usp10	ubiquitin specific peptidase 10
101497	1.3759	6.3328	6.5682	0.010382	0.047347	Plekhg2	"pleckstrin homology domain containing, family G (with RhoGef domain) member 2"
20652	1.3753	7.1832	6.4889	0.010855	0.048937	Soat1	sterol O-acyltransferase 1
108101	1.3725	9.2516	9.8793	0.0016715	0.017739	Fermt3	fermitin family member 3
102162	1.3723	6.6267	7.9144	0.0049042	0.031087	Taf5l	TATA-box binding protein associated factor 5 like
14897	1.3711	7.8183	7.2296	0.0071713	0.037954	Trip12	thyroid hormone receptor interactor 12
240354	1.371	8.1767	7.7632	0.005332	0.032694	Malt1	MALT1 paracaspase
18003	1.3709	9.7506	9.3861	0.0021864	0.020078	Nedd9	"neural precursor cell expressed, developmentally down-regulated gene 9"
231712	1.3685	6.8774	9.7253	0.0018174	0.018473	Trafd1	TRAF type zinc finger domain containing 1
78618	1.3679	6.9342	7.0924	0.007741	0.039718	Acap2	"ArfGAP with coiled-coil, ankyrin repeat and PH domains 2"
66940	1.3652	11.47	8.7131	0.0031592	0.024539	Shisa5	shisa family member 5
54712	1.3638	7.5933	7.5319	0.0060615	0.034654	Plxnc1	plexin C1
15925	1.3621	7.3537	8.96	0.0027596	0.022796	Ide	insulin degrading enzyme
218811	1.3611	8.1885	10.697	0.0010732	0.014468	Sec24c	"Sec24 related gene family, member C (S. cerevisiae)"
54650	1.3597	5.4872	6.8696	0.0087673	0.04288	Sfmbt1	Scm-like with four mbt domains 1
66863	1.3593	6.1246	6.6609	0.0098553	0.045874	Lztr1	"leucine-zipper-like transcriptional regulator, 1"
74383	1.3588	8.733	9.6442	0.0018995	0.018761	Ubap2l	ubiquitin-associated protein 2-like
19386	1.3559	7.372	6.7969	0.0091317	0.043946	Ranbp2	RAN binding protein 2
75974	1.3542	8.1084	8.2413	0.0040947	0.028125	Dock11	dedicator of cytokinesis 11
71472	1.3487	7.903	7.2069	0.0072622	0.038334	Usp19	ubiquitin specific peptidase 19
54445	1.3473	10.77	10.409	0.001254	0.015272	Unc93b1	"unc-93 homolog B1, TLR signaling regulator"
17886	1.3405	8.5609	6.4395	0.011161	0.049711	Myh9	"myosin, heavy polypeptide 9, non-muscle"
105847	1.3401	6.6046	9.296	0.0022965	0.020778	Lmf2	lipase maturation factor 2
74570	1.336	5.615	6.5821	0.010301	0.047145	Zkscan1	zinc finger with KRAB and SCAN domains 1
94112	1.3329	7.0016	10.098	0.0014842	0.016732	Med15	mediator complex subunit 15
68366	1.3318	6.3854	8.8299	0.0029633	0.023631	Tmem129	transmembrane protein 129
21927	1.3297	5.9028	7.2742	0.0069953	0.037372	Tnfaip1	"tumor necrosis factor, alpha-induced protein 1 (endothelial)"
30841	1.3294	6.0577	7.0041	0.0081324	0.040763	Kdm2b	lysine (K)-specific demethylase 2B
66500	1.323	6.7078	7.9452	0.0048215	0.030725	Slc30a7	"solute carrier family 30 (zinc transporter), member 7"
226517	1.3212	7.1095	7.6965	0.0055327	0.033269	Smg7	"Smg-7 homolog, nonsense mediated mRNA decay factor (C. elegans)"
15488	1.3184	6.4141	7.4479	0.0063511	0.035559	Hsd17b4	hydroxysteroid (17-beta) dehydrogenase 4
217980	1.3159	6.9183	7.6168	0.0057829	0.033855	Larp4b	"La ribonucleoprotein domain family, member 4B"
16330	1.314	6.7921	7.0889	0.0077564	0.039783	Inpp5b	inositol polyphosphate-5-phosphatase B
71683	1.3138	6.407	7.5766	0.0059131	0.034248	Gypc	glycophorin C
53332	1.3133	6.9678	7.2838	0.006958	0.037273	Mtmr1	myotubularin related protein 1
214855	1.3126	7.568	8.3684	0.0038181	0.02719	Arid5a	AT rich interactive domain 5A (MRF1-like)
66869	1.3118	7.4398	9.017	0.0026749	0.022303	Zfp869	zinc finger protein 869
74035	1.3114	6.9405	9.5957	0.0019503	0.019012	Nol9	nucleolar protein 9
234852	1.3111	8.0086	9.5574	0.0019915	0.019138	Chmp1a	charged multivesicular body protein 1A
99237	1.3111	6.7382	9.0553	0.0026194	0.022093	Tm9sf4	transmembrane 9 superfamily protein member 4
353047	1.3111	7.194	6.897	0.0086338	0.042492	Plekhm1	"pleckstrin homology domain containing, family M (with RUN domain) member 1"
26395	1.3109	8.6394	8.2552	0.0040635	0.027986	Map2k1	mitogen-activated protein kinase kinase 1
50498	1.3081	5.6938	6.6229	0.010068	0.046439	Ebi3	Epstein-Barr virus induced gene 3
19205	1.3047	8.0908	6.4725	0.010955	0.049153	Ptbp1	polypyrimidine tract binding protein 1
50523	1.3039	7.012	7.2573	0.0070612	0.03759	Lats2	large tumor suppressor 2
414801	1.3037	7.3491	10.455	0.0012233	0.015141	Itprip	"inositol 1,4,5-triphosphate receptor interacting protein"
76332	1.3032	6.4699	7.7343	0.005418	0.032924	Cog2	component of oligomeric golgi complex 2
71782	1.3018	7.865	8.346	0.0038654	0.027332	Ankle2	ankyrin repeat and LEM domain containing 2
21767	1.2994	5.8181	6.9654	0.0083101	0.041273	Tex264	testis expressed gene 264
13728	1.2989	7.6678	7.794	0.005242	0.032294	Mark2	MAP/microtubule affinity regulating kinase 2
18293	1.2982	8.758	11.382	0.00074156	0.012124	Ogdh	oxoglutarate (alpha-ketoglutarate) dehydrogenase (lipoamide)
12122	1.2976	8.3343	7.4106	0.0064841	0.035845	Bid	BH3 interacting domain death agonist
53421	1.2972	8.3796	8.3081	0.0039469	0.027573	Sec61a1	Sec61 alpha 1 subunit (S. cerevisiae)
23849	1.297	9.0965	7.6067	0.0058153	0.033961	Klf6	Kruppel-like factor 6
71772	1.293	6.5501	7.8848	0.0049853	0.031401	Plbd2	phospholipase B domain containing 2
97212	1.2925	6.9597	9.0186	0.0026725	0.022303	Hadha	hydroxyacyl-CoA dehydrogenase trifunctional multienzyme complex subunit alpha
70675	1.2914	6.8304	8.9313	0.0028032	0.022937	Vcpip1	valosin containing protein (p97)/p47 complex interacting protein 1
17758	1.289	6.744	7.1368	0.007552	0.039147	Map4	microtubule-associated protein 4
68094	1.2843	7.5495	8.7909	0.0030274	0.023939	Smarcc2	"SWI/SNF related, matrix associated, actin dependent regulator of chromatin, subfamily c, member 2"
74322	1.2838	7.4994	7.6013	0.0058326	0.034012	Cxxc1	CXXC finger 1 (PHD domain)
218629	1.2814	5.8999	7.3177	0.006828	0.036853	Dhx29	DEAH (Asp-Glu-Ala-His) box polypeptide 29
226178	1.2799	7.0932	6.5322	0.010594	0.048019	Wbp1l	WW domain binding protein 1 like
26403	1.2765	7.1869	9.5754	0.001972	0.019051	Map3k11	mitogen-activated protein kinase kinase kinase 11
72238	1.2763	6.5259	7.4377	0.0063873	0.035685	Tbc1d5	"TBC1 domain family, member 5"
72278	1.2717	7.0836	6.4457	0.011122	0.049676	Ccpg1	cell cycle progression 1
320595	1.2715	6.568	6.7062	0.0096081	0.045281	Phf8	PHD finger protein 8
72121	1.271	7.4402	7.7528	0.005363	0.032784	Dennd2d	DENN/MADD domain containing 2D
109754	1.2708	7.8797	6.9699	0.0082894	0.041273	Cyb5r3	cytochrome b5 reductase 3
108888	1.2646	6.9632	7.421	0.0064468	0.03584	Atad3a	"ATPase family, AAA domain containing 3A"
18021	1.2629	8.4516	9.089	0.0025715	0.021904	Nfatc3	"nuclear factor of activated T cells, cytoplasmic, calcineurin dependent 3"
227612	1.2596	7.7236	7.911	0.0049135	0.031087	Tor4a	"torsin family 4, member A"
68926	1.2591	6.3321	7.0148	0.0080838	0.04062	Ubap2	ubiquitin-associated protein 2
224860	1.2562	7.4288	8.0448	0.0045634	0.029765	Plcl2	phospholipase C-like 2
224432	1.2508	6.7791	8.435	0.0036806	0.026588	Scaf4	SR-related CTD-associated factor 4
140580	1.2485	8.2462	10.301	0.0013297	0.015761	Elmo1	engulfment and cell motility 1
17196	1.2461	5.9994	7.8847	0.0049855	0.031401	Mbp	myelin basic protein
76007	1.2392	6.9629	9.7239	0.0018188	0.018473	Zmym2	"zinc finger, MYM-type 2"
18739	1.2388	7.1128	7.5037	0.0061572	0.034819	Pitpnm1	"phosphatidylinositol transfer protein, membrane-associated 1"
17237	1.2325	8.4474	7.3945	0.0065425	0.036059	Mgrn1	"mahogunin, ring finger 1"
73341	1.2324	8.0883	7.367	0.0066432	0.036381	Arhgef6	Rac/Cdc42 guanine nucleotide exchange factor (GEF) 6
14325	1.2289	12.125	7.1157	0.0076413	0.039407	Ftl1	ferritin light polypeptide 1
20963	1.2279	10.002	7.7294	0.005433	0.032983	Syk	spleen tyrosine kinase
52551	1.2273	7.3778	7.2432	0.0071169	0.037779	Sgta	"small glutamine-rich tetratricopeptide repeat (TPR)-containing, alpha"
74996	1.227	7.3903	8.9109	0.0028347	0.023088	Usp47	ubiquitin specific peptidase 47
72831	1.2244	7.5036	7.9884	0.0047078	0.030332	Dhx30	DEAH (Asp-Glu-Ala-His) box polypeptide 30
15163	1.2226	8.5192	8.8519	0.0029278	0.023553	Hcls1	hematopoietic cell specific Lyn substrate 1
13058	1.2218	10.079	8.7283	0.0031331	0.024418	Cybb	"cytochrome b-245, beta polypeptide"
67544	1.214	7.1545	7.2088	0.0072547	0.038309	Fam120b	"family with sequence similarity 120, member B"
18613	1.2116	8.4117	9.155	0.0024804	0.021537	Pecam1	platelet/endothelial cell adhesion molecule 1
21812	1.2055	6.2629	6.6804	0.0097478	0.045605	Tgfbr1	"transforming growth factor, beta receptor I"
20924	1.1947	8.3828	11.54	0.00068124	0.011728	Supt5	"suppressor of Ty 5, DSIF elongation factor subunit"
224705	1.1784	7.1583	6.7313	0.0094738	0.045009	Vps52	VPS52 GARP complex subunit
72416	1.1777	7.0502	7.3514	0.0067012	0.036496	Lrpprc	leucine-rich PPR-motif containing
11491	1.1757	7.7209	6.9865	0.0082126	0.041063	Adam17	a disintegrin and metallopeptidase domain 17
27399	1.1721	7.9183	8.7328	0.0031254	0.024387	Ip6k1	inositol hexaphosphate kinase 1
16792	1.1721	10.648	6.9678	0.0082988	0.041273	Laptm5	lysosomal-associated protein transmembrane 5
56275	1.1703	7.173	8.0791	0.004478	0.029453	Rbm14	RNA binding motif protein 14
380916	1.1663	7.3616	6.8432	0.0088981	0.043307	Lrch1	leucine-rich repeats and calponin homology (CH) domain containing 1
20402	1.1656	7.9604	7.5624	0.0059599	0.034355	Zfp106	zinc finger protein 106
240754	1.1639	8.533	6.8029	0.0091008	0.043827	Lax1	lymphocyte transmembrane adaptor 1
78937	1.1619	6.6042	6.8944	0.0086467	0.042526	Avl9	AVL9 cell migration associated
22323	1.1575	8.7873	8.0012	0.0046745	0.030242	Vasp	vasodilator-stimulated phosphoprotein
24105	1.1573	8.4589	8.2306	0.0041191	0.02821	Rbck1	RanBP-type and C3HC4-type zinc finger containing 1
68379	1.1573	6.9811	7.5282	0.006074	0.034654	Ciz1	CDKN1A interacting zinc finger protein 1
22030	1.156	7.6098	7.5855	0.0058839	0.034149	Traf2	TNF receptor-associated factor 2
76719	1.1547	7.4257	7.6478	0.0056841	0.033696	Kansl1	KAT8 regulatory NSL complex subunit 1
99683	1.1545	6.5197	6.9452	0.0084042	0.041638	Sec24b	"Sec24 related gene family, member B (S. cerevisiae)"
226594	1.1536	8.8923	8.3904	0.0037721	0.027013	Rcsd1	RCSD domain containing 1
74153	1.1469	8.4034	9.8704	0.0016796	0.017785	Uba7	ubiquitin-like modifier activating enzyme 7
65020	1.1462	7.3013	7.6746	0.0056005	0.033422	Zfp110	zinc finger protein 110
56384	1.1409	7.5353	7.9656	0.0047674	0.030566	Letm1	leucine zipper-EF-hand containing transmembrane protein 1
94230	1.1341	7.562	6.4918	0.010837	0.048886	Cpsf1	cleavage and polyadenylation specific factor 1
15499	1.1329	7.1855	6.842	0.0089038	0.043307	Hsf1	heat shock factor 1
101540	1.1144	8.7349	7.27	0.0070115	0.037431	Prkd2	protein kinase D2
80912	1.1033	7.9109	7.7183	0.0054665	0.033062	Pum1	pumilio RNA-binding family member 1
16432	1.1	11.085	6.5794	0.010317	0.047145	Itm2b	integral membrane protein 2B
72674	1.0841	8.3711	7.1089	0.0076703	0.039502	Adipor1	adiponectin receptor 1
14026	1.0603	7.6689	7.3525	0.0066969	0.036496	Evl	Ena-vasodilator stimulated phosphoprotein
72141	1.0365	6.8214	6.7603	0.0093208	0.044537	Adpgk	ADP-dependent glucokinase
74781	1.0197	7.0483	6.873	0.0087508	0.042814	Wipi2	"WD repeat domain, phosphoinositide interacting 2"
66171	-1.0459	8.1007	7.9267	0.004871	0.030942	Pgls	6-phosphogluconolactonase
228033	-1.0738	8.6814	7.5974	0.0058454	0.034066	Atp5g3	"ATP synthase, H+ transporting, mitochondrial F0 complex, subunit C3 (subunit 9)"
53605	-1.1248	7.7806	6.8784	0.0087245	0.042762	Nap1l1	nucleosome assembly protein 1-like 1
19231	-1.167	9.4736	8.3066	0.0039502	0.027575	Ptma	prothymosin alpha
14455	-1.1773	8.8584	6.6752	0.0097762	0.045692	Gas5	growth arrest specific 5
211151	-1.1779	6.9518	6.6231	0.010067	0.046439	Churc1	churchill domain containing 1
17993	-1.1992	7.1051	7.5562	0.0059805	0.034399	Ndufs4	NADH:ubiquinone oxidoreductase core subunit S4
19944	-1.2014	7.7722	7.2483	0.0070969	0.037701	Rpl29	ribosomal protein L29
27207	-1.2197	10.293	7.1748	0.0073937	0.038667	Rps11	ribosomal protein S11
66824	-1.2259	7.3448	9.2335	0.0023763	0.021082	Pycard	PYD and CARD domain containing
72307	-1.245	6.7984	7.7612	0.005338	0.032702	2510002D24Rik	RIKEN cDNA 2510002D24 gene
12861	-1.2575	9.1961	6.584	0.01029	0.047125	Cox6a1	cytochrome c oxidase subunit 6A1
69221	-1.2613	7.0723	7.7411	0.0053979	0.032884	2410006H16Rik	RIKEN cDNA 2410006H16 gene
107686	-1.263	6.6101	6.6924	0.0096827	0.045465	Snrpd2	small nuclear ribonucleoprotein D2
19253	-1.2635	8.311	6.9758	0.0082618	0.041192	Ptpn18	"protein tyrosine phosphatase, non-receptor type 18"
59005	-1.2683	6.6429	7.4264	0.0064273	0.035774	Trappc2l	trafficking protein particle complex 2-like
19921	-1.2699	9.6305	7.1836	0.0073572	0.038533	Rpl19	ribosomal protein L19
19291	-1.274	6.4764	6.6834	0.0097313	0.045558	Purb	purine rich element binding protein B
19899	-1.2786	9.3195	7.3572	0.0066794	0.036454	Rpl18	ribosomal protein L18
20115	-1.2896	9.1747	6.6615	0.009852	0.045874	Rps7	ribosomal protein S7
69875	-1.3044	7.7483	6.749	0.0093802	0.04467	Ndufa11	NADH:ubiquinone oxidoreductase subunit A11
14356	-1.3089	7.3487	7.1201	0.0076223	0.039338	Timm10b	translocase of inner mitochondrial membrane 10B
65972	-1.3117	8.5495	7.6758	0.0055966	0.033422	Ifi30	interferon gamma inducible protein 30
216157	-1.3234	5.3085	6.609	0.010146	0.046672	Tmem259	transmembrane protein 259
19018	-1.3318	7.5626	6.6258	0.010051	0.04641	Scand1	SCAN domain-containing 1
66177	-1.3321	8.1457	7.9377	0.0048415	0.03081	Ubl5	ubiquitin-like 5
21371	-1.3332	6.5908	6.4838	0.010886	0.049006	Tbca	tubulin cofactor A
27176	-1.3348	8.3035	9.1324	0.0025112	0.021666	Rpl7a	ribosomal protein L7A
20102	-1.3383	9.2023	8.0493	0.0045521	0.029726	Rps4x	"ribosomal protein S4, X-linked"
66576	-1.3425	8.1596	6.7942	0.0091454	0.043969	Uqcrh	ubiquinol-cytochrome c reductase hinge protein
76846	-1.3553	10.586	7.1963	0.0073053	0.038426	Rps9	ribosomal protein S9
67941	-1.371	7.5416	6.7083	0.0095966	0.045268	Rps27l	ribosomal protein S27-like
20091	-1.377	9.916	10.184	0.0014168	0.016406	Rps3a1	ribosomal protein S3A1
15078	-1.3794	9.7611	8.1126	0.0043958	0.029171	H3f3a	H3.3 histone A
26961	-1.3838	9.9382	9.0595	0.0026134	0.022093	Rpl8	ribosomal protein L8
73737	-1.3886	6.4658	7.793	0.005245	0.032294	1110008P14Rik	RIKEN cDNA 1110008P14 gene
66272	-1.3893	6.7992	7.6824	0.0055762	0.033393	Cox16	cytochrome c oxidase assembly protein 16
56612	-1.3925	7.8145	8.6381	0.003292	0.024982	Pfdn5	prefoldin 5
68499	-1.3984	5.8502	6.4256	0.011249	0.049993	Mrpl53	mitochondrial ribosomal protein L53
20085	-1.4085	10.599	6.6049	0.01017	0.046743	Rps19	ribosomal protein S19
69186	-1.4143	6.6265	6.9393	0.0084322	0.041732	Tmem256	transmembrane protein 256
100503670	-1.4181	8.2623	8.491	0.003569	0.026105	Rpl5	ribosomal protein L5
16785	-1.4192	9.9268	7.7979	0.0052306	0.03227	Rpsa	ribosomal protein SA
19989	-1.4544	9.4798	11.262	0.00079125	0.012396	Rpl7	ribosomal protein L7
70078	-1.455	8.2423	10.37	0.0012805	0.015464	Nol7	nucleolar protein 7
68028	-1.4584	7.2969	6.852	0.0088543	0.043201	Rpl22l1	ribosomal protein L22 like 1
19896	-1.4622	7.9162	9.8816	0.0016694	0.01773	Rpl10a	ribosomal protein L10A
67230	-1.4623	5.2168	7.1931	0.0073186	0.038426	Zfp329	zinc finger protein 329
67025	-1.4706	8.6462	9.0964	0.0025611	0.021861	Rpl11	ribosomal protein L11
20103	-1.476	9.8255	8.8635	0.0029093	0.023479	Rps5	ribosomal protein S5
66483	-1.4784	7.625	7.5697	0.0059356	0.034308	Rpl36al	ribosomal protein L36A-like
103172	-1.484	8.2613	7.6933	0.0055425	0.033291	Chchd10	coiled-coil-helix-coiled-coil-helix domain containing 10
67890	-1.4854	6.4824	8.0542	0.0045399	0.029704	Ufm1	ubiquitin-fold modifier 1
20055	-1.4898	8.7002	8.1754	0.0042462	0.028752	Rps16	ribosomal protein S16
57423	-1.4899	8.2289	7.485	0.0062214	0.035042	Atp5j2	"ATP synthase, H+ transporting, mitochondrial F0 complex, subunit F2"
67130	-1.4929	7.376	7.6092	0.005807	0.033926	Ndufa6	NADH:ubiquinone oxidoreductase subunit A6
78887	-1.4988	7.1949	8.1707	0.0042572	0.028752	Sfi1	"Sfi1 homolog, spindle assembly associated (yeast)"
69920	-1.5077	5.7618	7.3639	0.0066548	0.036396	Polr2i	polymerase (RNA) II (DNA directed) polypeptide I
66059	-1.5105	7.7042	10.074	0.0015039	0.016847	Krtcap2	keratinocyte associated protein 2
66475	-1.5175	9.4353	7.8643	0.0050421	0.031591	Rps23	ribosomal protein S23
66594	-1.5204	7.6547	6.6658	0.0098278	0.04584	Uqcr11	"ubiquinol-cytochrome c reductase, complex III subunit XI"
67676	-1.5242	6.8565	7.5606	0.0059659	0.034355	Rpp21	ribonuclease P 21 subunit
20005	-1.5267	9.7749	9.7937	0.0017511	0.018173	Rpl9	ribosomal protein L9
55949	-1.531	8.2823	10.554	0.0011591	0.01484	Eef1b2	eukaryotic translation elongation factor 1 beta 2
67712	-1.5372	6.1707	9.7336	0.0018093	0.018473	Slc25a37	"solute carrier family 25, member 37"
17991	-1.5392	8.1571	7.7216	0.0054565	0.033041	Ndufa2	NADH:ubiquinone oxidoreductase subunit A2
22186	-1.5596	9.5905	7.8738	0.0050155	0.031492	Uba52	ubiquitin A-52 residue ribosomal protein fusion product 1
16852	-1.5633	6.2817	9.4139	0.0021535	0.019867	Lgals1	"lectin, galactose binding, soluble 1"
16911	-1.5643	5.3413	7.5347	0.0060523	0.034648	Lmo4	LIM domain only 4
76062	-1.5759	5.2815	8.7052	0.003173	0.024576	5830428M24Rik	RIKEN cDNA 5830428M24 gene
20643	-1.5788	7.8951	9.2692	0.0023304	0.020925	Snrpe	small nuclear ribonucleoprotein E
20044	-1.5837	10.629	7.9681	0.004761	0.03056	Rps14	ribosomal protein S14
19951	-1.5895	10.863	7.5087	0.00614	0.034792	Rpl32	ribosomal protein L32
12484	-1.5947	9.9931	8.7184	0.0031502	0.02449	Cd24a	CD24a antigen
19942	-1.599	8.5324	9.7353	0.0018076	0.018473	Rpl27	ribosomal protein L27
19933	-1.6017	9.4394	9.6016	0.001944	0.018993	Rpl21	ribosomal protein L21
26451	-1.621	7.9592	9.3309	0.0022533	0.020546	Rpl27a	ribosomal protein L27A
319195	-1.6248	8.8151	9.6423	0.0019015	0.018761	Rpl17	ribosomal protein L17
68011	-1.6338	7.2791	10.516	0.0011834	0.014887	Snrpg	small nuclear ribonucleoprotein polypeptide G
20054	-1.6493	9.2455	9.1088	0.0025439	0.021776	Rps15	ribosomal protein S15
20200	-1.6596	6.4864	6.7616	0.0093142	0.044521	S100a6	S100 calcium binding protein A6 (calcyclin)
65019	-1.6598	8.9627	10.462	0.0012184	0.015113	Rpl23	ribosomal protein L23
12867	-1.6675	7.5544	7.0344	0.007996	0.04036	Cox7c	cytochrome c oxidase subunit 7C
20116	-1.6794	9.1882	10.973	0.00092464	0.013427	Rps8	ribosomal protein S8
66491	-1.6976	5.2587	8.3401	0.0038779	0.027351	Polr2l	polymerase (RNA) II (DNA directed) polypeptide L
54217	-1.7012	9.3799	8.5551	0.0034456	0.025651	Rpl36	ribosomal protein L36
11958	-1.7032	7.0176	7.0706	0.0078359	0.039976	Atp5k	"ATP synthase, H+ transporting, mitochondrial F1F0 complex, subunit E"
67126	-1.7099	8.5135	9.2524	0.0023519	0.020986	Atp5e	"ATP synthase, H+ transporting, mitochondrial F1 complex, epsilon subunit"
67158	-1.7168	5.4001	7.7803	0.0052819	0.032466	Sft2d3	SFT2 domain containing 3
22070	-1.718	9.2497	12.741	0.00035774	0.0086613	Tpt1	"tumor protein, translationally-controlled 1"
66264	-1.7291	5.9191	9.2153	0.0024	0.021199	Ccdc28b	coiled coil domain containing 28B
114641	-1.7321	8.139	9.4686	0.0020902	0.019647	Rpl31	ribosomal protein L31
26932	-1.7348	5.2993	10.422	0.0012455	0.015248	Ppp2r5e	"protein phosphatase 2, regulatory subunit B', epsilon"
68152	-1.7475	6.0714	9.7395	0.0018035	0.01846	Fam133b	"family with sequence similarity 133, member B"
67684	-1.7542	7.2118	13.966	0.00018616	0.0063622	Luc7l3	LUC7-like 3 (S. cerevisiae)
654309	-1.7593	4.8115	6.6706	0.0098017	0.045781	Nrp	neural regeneration protein
67281	-1.762	9.542	8.8267	0.0029686	0.02366	Rpl37	ribosomal protein L37
68193	-1.7659	7.9794	11.767	0.00060303	0.011127	Rpl24	ribosomal protein L24
20068	-1.7762	8.9232	12.99	0.00031312	0.0082765	Rps17	ribosomal protein S17
22121	-1.7804	10.131	9.7875	0.001757	0.018183	Rpl13a	ribosomal protein L13A
626058	-1.7827	6.4751	12.657	0.00037421	0.0089222	E330020D12Rik	Riken cDNA E330020D12 gene
69666	-1.792	6.3144	9.7606	0.0017829	0.018329	Psmg4	"proteasome (prosome, macropain) assembly chaperone 4"
268449	-1.803	8.8477	10.744	0.0010464	0.014261	Rpl23a	ribosomal protein L23A
20194	-1.8115	8.672	13.41	0.00025024	0.007436	S100a10	S100 calcium binding protein A10 (calpactin)
68836	-1.817	6.9019	10.335	0.0013055	0.015629	Mrpl52	mitochondrial ribosomal protein L52
320312	-1.8435	4.2049	6.8433	0.0088972	0.043307	A430035B10Rik	RIKEN cDNA A430035B10 gene
68052	-1.8665	9.2061	13.508	0.00023753	0.0072665	Rps13	ribosomal protein S13
67899	-1.8729	4.526	9.028	0.0026587	0.022259	Cmc1	COX assembly mitochondrial protein 1
78294	-1.8767	9.1838	13.08	0.00029846	0.0080396	Rps27a	ribosomal protein S27A
14109	-1.8959	9.1606	12.004	0.000531	0.010571	Fau	Finkel-Biskis-Reilly murine sarcoma virus (FBR-MuSV) ubiquitously expressed (fox derived)
74487	-1.8978	4.2476	8.1484	0.0043099	0.028909	5430405H02Rik	RIKEN cDNA 5430405H02 gene
27370	-1.9038	8.9847	12.493	0.00040851	0.0092554	Rps26	ribosomal protein S26
19943	-1.9151	8.1347	12.863	0.0003351	0.0084665	Rpl28	ribosomal protein L28
269261	-1.9293	8.8828	12.772	0.00035181	0.0086211	Rpl12	ribosomal protein L12
100503890	-1.9422	6.6921	7.3842	0.0065799	0.036129	Pet100	PET100 homolog
19982	-1.9483	8.1267	10.13	0.0014587	0.016627	Rpl36a	ribosomal protein L36A
76933	-1.9581	9.5297	23.016	1.61e-06	0.00022021	Ifi27l2a	"interferon, alpha-inducible protein 27 like 2A"
73824	-1.9761	4.6835	7.1492	0.0074998	0.039031	Snhg6	small nucleolar RNA host gene 6
67097	-1.979	8.5005	14.906	0.00011297	0.0047594	Rps10	ribosomal protein S10
56040	-1.9794	9.8071	11.22	0.00080929	0.012514	Rplp1	"ribosomal protein, large, P1"
67427	-1.9804	9.5321	11.134	0.00084761	0.012851	Rps20	ribosomal protein S20
67945	-1.9917	10.115	13.511	0.00023718	0.0072665	Rpl41	ribosomal protein L41
72289	-2.0084	13.543	8.7582	0.0030821	0.024203	Malat1	metastasis associated lung adenocarcinoma transcript 1 (non-coding RNA)
12925	-2.0171	10.096	13.349	0.00025858	0.0075411	Crip1	cysteine-rich protein 1 (intestinal)
18476	-2.0509	7.188	9.2934	0.0022998	0.020778	Pafah1b3	"platelet-activating factor acetylhydrolase, isoform 1b, subunit 3"
57808	-2.0891	7.8809	14.079	0.00017528	0.0061151	Rpl35a	ribosomal protein L35A
19934	-2.0926	7.9894	14.115	0.00017195	0.0060746	Rpl22	ribosomal protein L22
66311	-2.1254	4.179	7.1928	0.0073198	0.038426	Cenpw	centromere protein W
267019	-2.1286	9.0955	13.507	0.00023765	0.0072665	Rps15a	ribosomal protein S15A
20090	-2.1565	10.089	12.772	0.00035181	0.0086211	Rps29	ribosomal protein S29
67671	-2.1801	8.4252	11.581	0.00066645	0.011657	Rpl38	ribosomal protein L38
54127	-2.228	8.3808	14.569	0.0001351	0.0053266	Rps28	ribosomal protein S28
100039864	-2.2325	3.8377	7.3007	0.0068927	0.03708	Snhg12	small nucleolar RNA host gene 12
67186	-2.2592	9.4045	13.089	0.00029705	0.0080396	Rplp2	"ribosomal protein, large P2"
67248	-2.2664	7.9834	14.606	0.00013248	0.0052725	Rpl39	ribosomal protein L39
69376	-2.3201	3.1633	7.6708	0.0056121	0.033466	Zpbp2	zona pellucida binding protein 2
19981	-2.3437	10.463	12.903	0.00032803	0.008388	Rpl37a	ribosomal protein L37a
20088	-2.3908	9.3792	14.496	0.00014044	0.005446	Rps24	ribosomal protein S24
69895	-2.3998	5.2618	10.578	0.0011442	0.014802	Snhg8	small nucleolar RNA host gene 8
76432	-2.4382	5.8188	14.778	0.00012091	0.0049468	2310001H17Rik	RIKEN cDNA 2310001H17 gene
72813	-2.4479	3.2476	7.1225	0.0076121	0.039338	2810454H06Rik	RIKEN cDNA 2810454H06 gene
100216537	-2.4549	3.0123	7.5608	0.0059651	0.034355	Snord104	"small nucleolar RNA, C/D box 104"
77134	-2.5202	5.0193	18.149	2.04e-05	0.0015839	Hnrnpa0	heterogeneous nuclear ribonucleoprotein A0
76100	-2.5455	2.8253	6.5686	0.010379	0.047347	5830454E08Rik	RIKEN cDNA 5830454E08 gene
20042	-2.5663	8.7711	17.122	3.51e-05	0.0023675	Rps12	ribosomal protein S12
18027	-2.5698	2.5379	6.9433	0.0084133	0.041659	Nfia	nuclear factor I/A
100042173	-2.5718	2.8931	7.0765	0.0078099	0.039927	Rps15a-ps6	"ribosomal protein S15A, pseudogene 6"
751556	-2.5869	2.9775	7.5267	0.006079	0.034665	Mir682	microRNA 682
22364	-2.6916	8.5457	16.061	6.13e-05	0.0035247	Vpreb3	pre-B lymphocyte gene 3
245638	-2.6938	3.5146	10.554	0.0011595	0.01484	Tbc1d8b	"TBC1 domain family, member 8B"
66481	-2.7081	8.4646	16.05	6.17e-05	0.0035247	Rps21	ribosomal protein S21
77595	-2.7878	2.2295	7.149	0.0075004	0.039031	Nup210l	nucleoporin 210-like
11931	-2.7929	5.7161	8.4009	0.0037504	0.026871	Atp1b1	"ATPase, Na+/K+ transporting, beta 1 polypeptide"
103149	-2.8373	2.6579	6.5794	0.010316	0.047145	Upb1	"ureidopropionase, beta"
67531	-2.8451	2.5929	7.4116	0.0064803	0.035845	5730408K05Rik	RIKEN cDNA 5730408K05 gene
73449	-2.874	2.6902	6.6314	0.01002	0.046309	1700066B19Rik	RIKEN cDNA 1700066B19 gene
19895	-2.976	3.5026	9.0446	0.0026347	0.022149	Rpia	ribose 5-phosphate isomerase A
73363	-2.9764	2.3371	7.8574	0.0050614	0.031653	1700056E22Rik	RIKEN cDNA 1700056E22 gene
381280	-2.9944	2.8839	9.7857	0.0017588	0.018183	Hjurp	Holliday junction recognition protein
93694	-3.0946	3.8409	11.727	0.00061608	0.011279	Clec2d	"C-type lectin domain family 2, member d"
102436	-3.2151	11.015	12.096	0.00050525	0.0103	Lars2	"leucyl-tRNA synthetase, mitochondrial"
78593	-3.2189	2.325	7.2194	0.0072121	0.038119	Nrip3	nuclear receptor interacting protein 3
19699	-3.2594	3.5975	6.7267	0.0094978	0.045048	Reln	reelin
195522	-3.2706	2.1398	6.9044	0.0085985	0.04236	Zfp691	zinc finger protein 691
110877	-3.2826	2.2752	8.0411	0.0045729	0.0298	Slc18a1	"solute carrier family 18 (vesicular monoamine), member 1"
791294	-3.2887	2.2385	7.0045	0.0081307	0.040763	Gm9958	predicted gene 9958
15006	-3.2992	-0.55953	7.1983	0.0072971	0.038426	H2-Q1	"histocompatibility 2, Q region locus 1"
73474	-3.3357	3.5981	11.958	0.00054411	0.010643	Snhg9	small nucleolar RNA host gene 9
629499	-3.352	1.0904	6.7536	0.0093556	0.044602	Mroh8	maestro heat-like repeat family member 8
100503040	-3.3828	1.9723	7.3354	0.0067611	0.036719	Gm19522	"predicted gene, 19522"
211482	-3.4248	1.1917	6.6891	0.0097003	0.045504	Efhb	"EF hand domain family, member B"
11905	-3.5068	2.2058	6.5586	0.010438	0.047494	Serpinc1	"serine (or cysteine) peptidase inhibitor, clade C (antithrombin), member 1"
74724	-3.5074	1.3094	8.686	0.0032067	0.024667	4930512B01Rik	RIKEN cDNA 4930512B01 gene
68074	-3.5345	3.3958	11.54	0.00068115	0.011728	A930013F10Rik	RIKEN cDNA A930013F10 gene
100306952	-3.5838	2.1793	9.4633	0.0020962	0.019647	Snora78	"small nucleolar RNA, H/ACA box 7"
69809	-3.6782	4.5093	10.055	0.0015192	0.016978	1810046K07Rik	RIKEN cDNA 1810046K07 gene
373864	-3.8167	2.6076	8.7213	0.0031451	0.024486	Col27a1	"collagen, type XXVII, alpha 1"
73713	-3.8865	0.99597	7.9632	0.0047737	0.030572	Rbm20	RNA binding motif protein 20
258812	-3.9294	-1.7019	7.1673	0.0074245	0.038799	Olfr923	olfactory receptor 923
208869	-3.9359	1.5942	6.4422	0.011144	0.049684	Dock3	dedicator of cyto-kinesis 3
68531	-3.9422	2.1554	6.7857	0.0091888	0.044101	1110020A21Rik	RIKEN cDNA 1110020A21 gene
14380	-3.9512	-1.7462	6.4689	0.010978	0.049206	G6pd2	glucose-6-phosphate dehydrogenase 2
100040591	-3.993	1.4122	6.9305	0.0084739	0.041886	Kcnj13	"potassium inwardly-rectifying channel, subfamily J, member 13"
14457	-4.0031	3.4061	9.2306	0.00238	0.021102	Gas7	growth arrest specific 7
50791	-4.006	2.5092	7.5374	0.006043	0.034623	Magi2	"membrane associated guanylate kinase, WW and PDZ domain containing 2"
104307	-4.007	0.072513	7.735	0.005416	0.032924	Rnu12	"RNA U12, small nuclear"
751529	-4.0089	-1.3755	7.8224	0.0051601	0.032055	Mir692-1	microRNA 692-1
380934	-4.044	-1.1239	7.4227	0.0064408	0.03582	AA536875	expressed sequence AA536875
353373	-4.0466	0.83032	7.5499	0.0060013	0.034476	Rnu11	U11 small nuclear RNA
100040766	-4.0567	2.1626	7.8783	0.005003	0.031445	Mroh2a	maestro heat-like repeat family member 2A
613254	-4.058	0.30558	6.9675	0.0083004	0.041273	AA465934	expressed sequence AA465934
67792	-4.0744	-1.7022	7.7173	0.0054694	0.033062	Rgs8	regulator of G-protein signaling 8
77059	-4.1486	-0.56689	7.5922	0.0058623	0.034097	4931408D14Rik	RIKEN cDNA 4931408D14 gene
170935	-4.1867	-1.6556	7.8368	0.0051194	0.031914	Grid2ip	"glutamate receptor, ionotropic, delta 2 (Grid2) interacting protein 1"
18189	-4.2242	2.4125	6.5445	0.010521	0.047795	Nrxn1	neurexin I
78709	-4.2315	-1.5544	7.0208	0.008057	0.040529	Spink8	"serine peptidase inhibitor, Kazal type 8"
53883	-4.2508	1.2947	7.1581	0.0074625	0.038895	Celsr2	"cadherin, EGF LAG seven-pass G-type receptor 2"
268379	-4.2537	1.588	7.2971	0.0069066	0.03711	Abca13	"ATP-binding cassette, sub-family A (ABC1), member 13"
320557	-4.2668	1.1275	8.5197	0.0035131	0.025888	Fam169a	"family with sequence similarity 169, member A"
30051	-4.2839	-2.1873	6.989	0.0082013	0.041021	Spdef	SAM pointed domain containing ets transcription factor
100125586	-4.3295	-2.18	7.6771	0.0055925	0.033422	Vmn2r2	"vomeronasal 2, receptor 2"
12614	-4.3402	0.78637	6.4582	0.011044	0.049474	Celsr1	"cadherin, EGF LAG seven-pass G-type receptor 1"
22412	-4.349	-2.152	7.2058	0.007267	0.038345	Wnt9b	"wingless-type MMTV integration site family, member 9B"
100579147	-4.3739	-1.9888	7.3286	0.0067867	0.036797	Gm10619	predicted gene 10619
320051	-4.3753	-0.99531	7.0495	0.0079287	0.040188	Exph5	exophilin 5
195727	-4.3761	-0.88918	8.0987	0.0044296	0.029267	Nhs	NHS actin remodeling regulator
224129	-4.3876	-1.3859	9.2982	0.0022937	0.020767	Adcy5	adenylate cyclase 5
15422	-4.3885	-1.7293	6.9654	0.0083099	0.041273	Hoxc13	homeobox C13
12824	-4.3999	-1.4908	7.1853	0.0073502	0.038521	Col2a1	"collagen, type II, alpha 1"
72578	-4.4102	-1.9371	7.5055	0.0061511	0.034799	2700054A10Rik	RIKEN cDNA 2700054A10 gene
628431	-4.4469	-1.633	10.208	0.0013985	0.016281	Hmgb1-rs17	"high mobility group box 1, related sequence 17"
232035	-4.449	1.6408	7.0288	0.0080211	0.04042	Ccser1	coiled-coil serine rich 1
104245	-4.4899	-1.5779	7.1082	0.0076734	0.039502	Slc6a5	"solute carrier family 6 (neurotransmitter transporter, glycine), member 5"
19221	-4.5035	-0.69933	6.663	0.0098436	0.045874	Ptgfrn	prostaglandin F2 receptor negative regulator
107250	-4.5447	-0.31315	6.4762	0.010933	0.049084	Kazald1	Kazal-type serine peptidase inhibitor domain 1
56013	-4.5456	-1.5558	8.036	0.0045857	0.029856	Srcin1	SRC kinase signaling inhibitor 1
71228	-4.5526	0.57218	6.6655	0.0098296	0.04584	Dlg5	discs large MAGUK scaffold protein 5
21826	-4.6095	-1.4145	6.5749	0.010343	0.047215	Thbs2	thrombospondin 2
237433	-4.6136	0.61154	6.6923	0.0096831	0.045465	Gm4925	predicted gene 4925
667666	-4.6207	-1.6264	6.6504	0.0099135	0.046027	Zfp600	zinc finger protein 600
12653	-4.6257	-1.2584	6.7295	0.0094829	0.045037	Chgb	chromogranin B
329941	-4.629	-1.3472	7.4102	0.0064854	0.035845	Col8a2	"collagen, type VIII, alpha 2"
17967	-4.6394	0.45447	6.5536	0.010467	0.047614	Ncam1	neural cell adhesion molecule 1
93717	-4.6471	-2.4681	6.4454	0.011124	0.049676	Pcdhga9	"protocadherin gamma subfamily A, 9"
20342	-4.6471	-2.4134	6.4311	0.011214	0.049907	Selenbp2	selenium binding protein 2
11459	-4.6531	0.41807	9.4686	0.0020902	0.019647	Acta1	"actin, alpha 1, skeletal muscle"
11441	-4.6565	-2.057	7.0747	0.007818	0.03995	Chrna7	"cholinergic receptor, nicotinic, alpha polypeptide 7"
16998	-4.6722	-0.79877	7.6848	0.0055689	0.033393	Ltbp3	latent transforming growth factor beta binding protein 3
64176	-4.6731	1.8719	6.5696	0.010373	0.047339	Sv2b	synaptic vesicle glycoprotein 2 b
12805	-4.6806	1.8582	6.6446	0.0099457	0.046103	Cntn1	contactin 1
269437	-4.6877	0.068192	7.4792	0.0062415	0.035123	Plch1	"phospholipase C, eta 1"
381157	-4.6932	1.3197	7.3311	0.006777	0.036777	Greb1l	growth regulation by estrogen in breast cancer-like
11775	-4.6975	-1.7973	7.4619	0.0063017	0.035354	Ap3b2	"adaptor-related protein complex 3, beta 2 subunit"
244954	-4.7161	-1.6494	6.6379	0.0099834	0.04626	Prss35	"protease, serine 35"
11497	-4.7227	0.52287	7.2849	0.0069537	0.037273	Adam3	a disintegrin and metallopeptidase domain 3 (cyritestin)
16494	-4.7349	-1.9721	6.985	0.0082194	0.041068	Kcna6	"potassium voltage-gated channel, shaker-related, subfamily, member 6"
13384	-4.7361	-0.08959	6.6162	0.010105	0.046537	Mpp3	"membrane protein, palmitoylated 3 (MAGUK p55 subfamily member 3)"
620966	-4.7376	-1.487	6.5662	0.010393	0.047379	Gm6194	predicted gene 6194
20743	-4.7406	1.6653	6.5777	0.010327	0.047172	Sptbn2	"spectrin beta, non-erythrocytic 2"
225743	-4.7466	0.91815	6.5018	0.010777	0.048692	Rnf165	ring finger protein 165
12836	-4.7536	0.091793	10.383	0.0012721	0.015426	Col7a1	"collagen, type VII, alpha 1"
17885	-4.7698	-1.2578	6.5654	0.010398	0.047379	Myh8	"myosin, heavy polypeptide 8, skeletal muscle, perinatal"
432611	-4.7738	-0.84478	10.063	0.0015125	0.016917	Dnaic2	"dynein, axonemal, intermediate chain 2"
626534	-4.7792	-1.343	10.128	0.0014606	0.016627	Gm6682	predicted gene 6682
30785	-4.7863	0.68086	8.1324	0.0043482	0.029074	Cttnbp2	cortactin binding protein 2
22138	-4.7973	3.7398	11.067	0.00087863	0.01308	Ttn	titin
27062	-4.8028	-0.90476	7.0634	0.0078677	0.040067	Cadps	Ca2+-dependent secretion activator
12160	-4.8036	-1.5761	7.3554	0.006686	0.036465	Bmp5	bone morphogenetic protein 5
319636	-4.8103	1.6904	10.193	0.0014095	0.016361	Fsd1l	fibronectin type III and SPRY domain containing 1-like
14186	-4.8233	-0.4877	7.7687	0.005316	0.032638	Fgfr4	fibroblast growth factor receptor 4
13840	-4.8251	-0.88489	7.3217	0.0068126	0.036848	Epha6	Eph receptor A6
94253	-4.8339	1.1523	7.1311	0.0075756	0.039255	Hecw1	"HECT, C2 and WW domain containing E3 ubiquitin protein ligase 1"
12467	-4.8387	0.76273	7.199	0.0072943	0.038426	Cct6b	"chaperonin containing Tcp1, subunit 6b (zeta)"
68775	-4.8399	1.2732	7.4248	0.0064332	0.035792	Atp6v1c2	"ATPase, H+ transporting, lysosomal V1 subunit C2"
14230	-4.8434	-1.8609	6.453	0.011077	0.04954	Fkbp10	FK506 binding protein 10
21983	-4.8467	-1.1272	7.5767	0.0059128	0.034248	Tpbg	trophoblast glycoprotein
242627	-4.8492	0.96099	6.8507	0.0088608	0.043211	Skint5	selection and upkeep of intraepithelial T cells 5
434858	-4.8504	-2.2485	6.6972	0.0096565	0.045434	Gm5643	predicted gene 5643
15118	-4.8658	-1.5242	7.3829	0.0065846	0.036136	Has3	hyaluronan synthase 3
225256	-4.8674	-1.875	6.4506	0.011091	0.04959	Dsg1b	desmoglein 1 beta
432530	-4.8676	-0.49505	6.9556	0.0083555	0.041469	Adcy1	adenylate cyclase 1
330286	-4.8686	1.1916	7.4269	0.0064256	0.035774	D630045J12Rik	RIKEN cDNA D630045J12 gene
18802	-4.8793	-0.99814	6.5519	0.010477	0.047644	Plcd4	"phospholipase C, delta 4"
22779	-4.8844	2.3543	8.4482	0.003654	0.026513	Ikzf2	IKAROS family zinc finger 2
13612	-4.8948	-1.2359	7.6661	0.0056266	0.033509	Edil3	EGF-like repeats and discoidin I-like domains 3
108653	-4.9084	-0.026996	6.9364	0.0084457	0.041784	Rimklb	ribosomal modification protein rimK-like family member B
242800	-4.921	-1.5263	6.6493	0.0099195	0.046027	Ttc34	tetratricopeptide repeat domain 34
231290	-4.9219	-2.2347	7.1033	0.0076943	0.039573	Slc10a4	"solute carrier family 10 (sodium/bile acid cotransporter family), member 4"
383075	-4.9273	0.38354	7.5204	0.0061005	0.034679	Enthd1	ENTH domain containing 1
231760	-4.9367	-1.4182	7.1246	0.0076032	0.039325	Rimbp2	RIMS binding protein 2
20521	-4.9423	1.3154	8.8785	0.0028854	0.02334	Slc22a12	"solute carrier family 22 (organic anion/cation transporter), member 12"
217143	-4.9474	-0.12459	6.4837	0.010887	0.049006	Gpr179	G protein-coupled receptor 179
26898	-4.9495	-1.9204	8.0531	0.0045426	0.029704	Ctsj	cathepsin J
20192	-4.9514	2.0701	11.487	0.00070076	0.011818	Ryr3	ryanodine receptor 3
66770	-4.9517	-1.3445	7.4071	0.0064968	0.035891	4933429O19Rik	RIKEN cDNA 4933429O19 gene
320429	-4.9537	1.6627	6.9266	0.0084922	0.041956	Trank1	tetratricopeptide repeat and ankyrin repeat containing 1
230828	-4.9626	-1.3887	6.7087	0.0095944	0.045268	Il22ra1	"interleukin 22 receptor, alpha 1"
791318	-4.9649	-0.33549	6.7073	0.009602	0.045268	Gm10125	predicted gene 10125
12326	-4.9677	1.9347	8.6709	0.0032333	0.024726	Camk4	calcium/calmodulin-dependent protein kinase IV
209012	-4.9768	0.90592	9.3141	0.0022739	0.020636	Ulk4	unc-51-like kinase 4
22635	-4.978	1.6499	7.0718	0.0078308	0.039976	Zan	zonadhesin
330222	-4.979	0.40348	7.9699	0.0047562	0.030557	Sdk1	sidekick cell adhesion molecule 1
18705	-4.9835	0.15184	7.0045	0.0081304	0.040763	Pik3c2g	phosphatidylinositol-4-phosphate 3-kinase catalytic subunit type 2 gamma
71316	-4.9878	-1.459	7.0813	0.0077894	0.039894	4933430M04Rik	RIKEN cDNA 4933430M04 gene
545700	-4.9976	0.022444	7.8047	0.0052111	0.032176	Smarca5-ps	"SWI/SNF related, matrix associated, actin depenent ragulator of chromatin, subfamily a, member 5, pseudogene"
208936	-4.9996	-1.4188	8.0624	0.0045194	0.029629	Adamts18	"a disintegrin-like and metallopeptidase (reprolysin type) with thrombospondin type 1 motif, 18"
75528	-5.0044	-2.1154	6.8493	0.0088676	0.04322	Tex29	testis expressed 29
63993	-5.0086	-1.8545	9.4462	0.0021158	0.019668	Slc5a7	"solute carrier family 5 (choline transporter), member 7"
100045792	-5.0141	-0.52941	9.1431	0.0024966	0.021591	Ect2l	epithelial cell transforming sequence 2 oncogene-like
18575	-5.0154	2.4929	11.593	0.00066216	0.011625	Pde1c	phosphodiesterase 1C
627585	-5.0169	-1.5841	13.727	0.00021145	0.0068397	Gm13034	predicted gene 13034
20464	-5.0198	-1.7134	7.2987	0.0069003	0.03709	Sim1	single-minded family bHLH transcription factor 1
217843	-5.0231	0.69096	7.0059	0.0081241	0.040763	Unc79	unc-79 homolog
16502	-5.026	0.80715	7.4367	0.0063909	0.035685	Kcnc1	"potassium voltage gated channel, Shaw-related subfamily, member 1"
67430	-5.0269	-1.749	6.7941	0.0091459	0.043969	4921536K21Rik	RIKEN cDNA 4921536K21 gene
93686	-5.0312	-0.32699	6.81	0.0090651	0.04379	Rbfox2	"RNA binding protein, fox-1 homolog (C. elegans) 2"
58916	-5.0334	-0.78057	11.947	0.00054727	0.010673	Myot	myotilin
26557	-5.0339	1.1781	7.8083	0.0052008	0.032134	Homer2	homer scaffolding protein 2
380768	-5.0355	-0.93451	6.8197	0.0090159	0.043612	Ccdc177	coiled-coil domain containing 177
243755	-5.0424	-1.5205	8.8408	0.0029457	0.023563	Slc13a4	"solute carrier family 13 (sodium/sulfate symporters), member 4"
242773	-5.0456	-1.8315	6.9235	0.008507	0.042014	Slc45a1	"solute carrier family 45, member 1"
638988	-5.0555	0.24915	6.7429	0.009412	0.044806	Cyp2c53-ps	"cytochrome P450, family 2, subfamily c, polypeptide 53-ps"
433938	-5.0556	0.46153	6.8371	0.0089283	0.043396	Mn1	meningioma 1
209091	-5.0566	-2.3212	6.4453	0.011125	0.049676	Ccnb3	cyclin B3
433287	-5.0599	1.0451	12.849	0.0003377	0.0084665	Gm15455	predicted gene 15455
13098	-5.0684	-1.4696	6.6088	0.010148	0.046672	Cyp2c39	"cytochrome P450, family 2, subfamily c, polypeptide 39"
629079	-5.0707	-1.8631	7.3587	0.006674	0.036443	Vmn2r56	"vomeronasal 2, receptor 56"
381569	-5.0762	-2.3003	7.5373	0.0060434	0.034623	Gm13084	predicted gene 13084
22253	-5.0945	0.8485	6.5906	0.010252	0.047014	Unc5c	unc-5 netrin receptor C
240690	-5.0949	0.88133	6.62	0.010084	0.046483	St18	suppression of tumorigenicity 18
228071	-5.096	2.1404	7.2529	0.0070785	0.03766	Sestd1	SEC14 and spectrin domains 1
244867	-5.1005	0.010312	8.1164	0.0043866	0.029171	Arhgap20	Rho GTPase activating protein 20
244923	-5.1041	1.3312	10.568	0.0011508	0.014806	Klhl31	kelch-like 31
93670	-5.1124	-0.19747	6.7248	0.0095079	0.045065	Tac4	tachykinin 4
30956	-5.1164	1.1699	7.3246	0.0068018	0.036827	Aass	aminoadipate-semialdehyde synthase
107372	-5.1177	-0.69084	6.6504	0.0099134	0.046027	C030016D13Rik	RIKEN cDNA C030016D13 gene
258644	-5.1181	-2.3122	7.5372	0.0060439	0.034623	Olfr1166	olfactory receptor 1166
246104	-5.1188	0.74032	6.6308	0.010023	0.04631	Rhbdl3	rhomboid like 3
242702	-5.1215	0.062185	6.4754	0.010938	0.049089	Myom3	"myomesin family, member 3"
12826	-5.1293	2.0194	7.4004	0.0065209	0.035991	Col4a1	"collagen, type IV, alpha 1"
71003	-5.1347	-1.9864	7.0067	0.0081203	0.04076	Prss41	"protease, serine 41"
11489	-5.1365	-0.39407	7.6959	0.0055347	0.033269	Adam12	a disintegrin and metallopeptidase domain 12 (meltrin alpha)
320311	-5.1373	1.1084	7.3208	0.0068162	0.036848	Rnf152	ring finger protein 152
257664	-5.1384	-1.845	7.1384	0.0075448	0.039142	Olfr773	olfactory receptor 773
23958	-5.1489	-2.2215	7.5792	0.0059047	0.034248	Nr2e3	"nuclear receptor subfamily 2, group E, member 3"
192190	-5.1581	1.9429	9.2381	0.0023703	0.021066	Pkhd1l1	polycystic kidney and hepatic disease 1-like 1
16773	-5.1587	0.73542	6.6333	0.010009	0.046298	Lama2	"laminin, alpha 2"
77629	-5.1614	-0.59607	9.9233	0.001632	0.017625	Sphkap	"SPHK1 interactor, AKAP domain containing"
240697	-5.1615	0.027747	11.773	0.00060099	0.011118	Mcmdc2	minichromosome maintenance domain containing 2
328136	-5.1661	-1.5553	7.0623	0.0078721	0.040067	Gm805	predicted gene 805
19116	-5.1679	2.4003	7.1614	0.0074489	0.038869	Prlr	prolactin receptor
208213	-5.1742	-0.59052	7.3896	0.0065602	0.036086	Tmem132c	transmembrane protein 132C
380694	-5.1778	0.61587	6.8823	0.0087055	0.042755	Ccnjl	cyclin J-like
16670	-5.1808	-2.3749	8.5557	0.0034443	0.025651	Krt32	keratin 32
21386	-5.1826	0.00607	7.4887	0.0062087	0.035012	Tbx3	T-box 3
12153	-5.1827	0.72861	6.4298	0.011222	0.049915	Bmp1	bone morphogenetic protein 1
73647	-5.1828	-1.6653	7.8154	0.0051803	0.032111	Capn9	calpain 9
19146	-5.1835	-1.3053	8.9478	0.0027781	0.022853	Tmprss15	"transmembrane protease, serine 15"
212390	-5.1954	-0.39321	6.6533	0.0098975	0.046027	Klhl32	kelch-like 32
83762	-5.2034	-1.3213	6.6606	0.0098569	0.045874	Otof	otoferlin
218440	-5.2079	-0.7723	6.668	0.0098157	0.045831	Ankrd34b	ankyrin repeat domain 34B
192198	-5.21	-2.0789	7.5093	0.0061381	0.034792	Lrrc4	leucine rich repeat containing 4
13861	-5.21	-2.2585	7.4854	0.0062202	0.035042	Epx	eosinophil peroxidase
11609	-5.2102	-2.2107	7.064	0.0078649	0.040067	Agtr2	"angiotensin II receptor, type 2"
15552	-5.2137	0.56379	6.8035	0.0090978	0.043827	Htr1d	5-hydroxytryptamine (serotonin) receptor 1D
57355	-5.2218	0.83865	6.7995	0.0091184	0.043897	BC051019	cDNA sequence BC051019
14545	-5.2262	-0.49499	10.353	0.0012929	0.015532	Gdap1	ganglioside-induced differentiation-associated-protein 1
75338	-5.2487	-2.2819	8.4476	0.0036552	0.026513	Ccdc83	coiled-coil domain containing 83
26757	-5.251	-0.33446	6.5801	0.010312	0.047145	Dpysl4	dihydropyrimidinase-like 4
80979	-5.2529	-2.1337	7.3536	0.0066927	0.036488	Slc26a5	"solute carrier family 26, member 5"
329934	-5.253	-2.1123	7.3282	0.0067881	0.036797	Foxo6	forkhead box O6
18217	-5.2549	-2.3461	6.7664	0.009289	0.044451	Ntsr2	neurotensin receptor 2
320590	-5.2554	-0.58387	7.6184	0.0057777	0.033855	Svopl	SV2 related protein homolog (rat)-like
74928	-5.2615	-1.3637	6.6472	0.0099311	0.04605	4930467K11Rik	RIKEN cDNA 4930467K11 gene
16624	-5.2646	-2.3934	7.4365	0.0063912	0.035685	Klk1b8	kallikrein 1-related peptidase b8
27409	-5.2668	-1.0214	7.4114	0.0064811	0.035845	Abcg5	ATP binding cassette subfamily G member 5
102693	-5.2749	0.68717	7.4623	0.0063005	0.035354	Phldb1	"pleckstrin homology like domain, family B, member 1"
241568	-5.2779	1.0473	6.71	0.0095874	0.045268	Lrrc4c	leucine rich repeat containing 4C
22312	-5.2788	-1.7729	8.0767	0.0044838	0.029464	Vmn2r107	"vomeronasal 2, receptor 107"
11695	-5.2796	-1.277	7.3396	0.0067452	0.036661	Alx4	aristaless-like homeobox 4
211232	-5.2854	-0.006985	6.6872	0.0097107	0.045515	Cpne9	copine family member IX
210719	-5.2886	-1.7469	8.8233	0.002974	0.02369	Mkx	mohawk homeobox
234404	-5.2921	1.0393	6.4879	0.010861	0.048947	Nxnl1	nucleoredoxin-like 1
319469	-5.2953	-0.82906	6.8351	0.0089384	0.0434	A230056J06Rik	RIKEN cDNA A230056J06 gene
110380	-5.2995	-0.81356	6.7166	0.0095521	0.045199	Shroom2	shroom family member 2
18241	-5.3009	-1.3437	8.2377	0.0041029	0.028148	Gpr143	G protein-coupled receptor 143
13380	-5.3074	-2.1791	6.4557	0.01106	0.049495	Dkk1	dickkopf WNT signaling pathway inhibitor 1
14275	-5.3087	-1.3263	8.683	0.003212	0.024667	Folr1	folate receptor 1 (adult)
258327	-5.3104	-2.2966	7.0609	0.0078784	0.040067	Olfr958	olfactory receptor 958
11418	-5.3114	-1.5249	9.1066	0.0025468	0.021787	Asic2	acid-sensing (proton-gated) ion channel 2
20459	-5.3131	-1.8247	7.5729	0.0059253	0.034263	Ptk6	PTK6 protein tyrosine kinase 6
17391	-5.316	-1.2031	8.9284	0.0028077	0.022948	Mmp24	matrix metallopeptidase 24
72094	-5.324	-1.2195	6.896	0.0086389	0.042502	Ugt2a3	"UDP glucuronosyltransferase 2 family, polypeptide A3"
170571	-5.3254	-1.4275	6.4426	0.011141	0.049684	Cntnap4	contactin associated protein-like 4
16564	-5.329	0.77448	9.0747	0.0025918	0.021999	Kif21a	kinesin family member 21A
14368	-5.3294	2.2707	9.3257	0.0022597	0.020564	Fzd6	frizzled class receptor 6
110542	-5.3356	-0.33853	6.72	0.0095336	0.045156	Amhr2	anti-Mullerian hormone type 2 receptor
213171	-5.3376	1.6547	7.2785	0.0069785	0.03734	Prss27	"protease, serine 27"
108153	-5.3426	-0.27233	7.1849	0.0073521	0.038521	Adamts7	"a disintegrin-like and metallopeptidase (reprolysin type) with thrombospondin type 1 motif, 7"
109620	-5.3435	-0.2054	7.5608	0.0059653	0.034355	Dsp	desmoplakin
100504235	-5.3453	-1.6086	7.05	0.0079266	0.040188	Gm20125	"predicted gene, 20125"
212085	-5.3492	-2.3375	9.5207	0.0020316	0.019376	Trim52	tripartite motif-containing 52
66323	-5.3493	0.10436	6.5049	0.010758	0.048637	1700001K19Rik	RIKEN cDNA 1700001K19 gene
17536	-5.3494	0.39469	7.4344	0.006399	0.035709	Meis2	Meis homeobox 2
620417	-5.3511	-1.1792	9.1562	0.0024788	0.021537	Gm6150	predicted gene 6150
654805	-5.3525	-1.7714	7.2767	0.0069853	0.037362	F930015N05Rik	RIKEN cDNA F930015N05 gene
22066	-5.3527	-1.7212	9.5742	0.0019733	0.019051	Trpc4	"transient receptor potential cation channel, subfamily C, member 4"
71412	-5.3541	-0.54739	7.8089	0.0051989	0.032134	Dhrs2	dehydrogenase/reductase member 2
17174	-5.3556	-0.92546	7.9036	0.0049336	0.031183	Masp1	mannan-binding lectin serine peptidase 1
26875	-5.3597	1.6111	10.155	0.0014393	0.016509	Pclo	piccolo (presynaptic cytomatrix protein)
240055	-5.362	1.1815	8.6694	0.003236	0.02473	Neurl1b	neuralized E3 ubiquitin protein ligase 1B
270210	-5.3623	-0.20608	6.729	0.009486	0.045037	Zfp651	zinc finger protein 651
319798	-5.3653	0.99182	6.983	0.008229	0.041087	A730090N16Rik	RIKEN cDNA A730090N16 gene
243874	-5.3657	-1.1333	8.109	0.0044047	0.029203	Nlrp9b	"NLR family, pyrin domain containing 9B"
72609	-5.3717	-0.25999	7.6229	0.0057631	0.033843	2700070H01Rik	RIKEN cDNA 2700070H01 gene
627814	-5.373	-2.0871	8.9864	0.00272	0.02257	Vmn2r109	"vomeronasal 2, receptor 109"
18214	-5.3749	-0.74291	6.9684	0.0082959	0.041273	Ddr2	"discoidin domain receptor family, member 2"
56711	-5.3802	-0.35463	7.4619	0.0063018	0.035354	Plag1	pleiomorphic adenoma gene 1
100038734	-5.3851	-2.2954	6.9302	0.0084752	0.041886	Gm10845	predicted gene 10845
140781	-5.3884	-1.534	9.4169	0.0021499	0.019847	Myh7	"myosin, heavy polypeptide 7, cardiac muscle, beta"
14799	-5.3909	0.44127	6.6921	0.0096843	0.045465	Gria1	"glutamate receptor, ionotropic, AMPA1 (alpha 1)"
211612	-5.3929	2.3082	7.1926	0.0073205	0.038426	Ptchd1	patched domain containing 1
225631	-5.3946	2.1993	7.4061	0.0065001	0.035896	Onecut2	"one cut domain, family member 2"
259104	-5.4001	-1.7069	7.0157	0.00808	0.040616	Olfr613	olfactory receptor 613
14681	-5.4026	-0.75766	10.347	0.0012968	0.015552	Gnao1	"guanine nucleotide binding protein, alpha O"
219228	-5.4077	1.0258	9.6824	0.0018604	0.018597	Pcdh17	protocadherin 17
105853	-5.409	-0.75827	6.8744	0.0087438	0.0428	Mal2	"mal, T cell differentiation protein 2"
77704	-5.4091	-2.3843	6.8886	0.0086746	0.042633	Lcn9	lipocalin 9
18431	-5.4133	1.1339	6.7523	0.0093627	0.044602	Oca2	oculocutaneous albinism II
69675	-5.4156	-0.098109	7.3904	0.0065573	0.036084	Pxdn	peroxidasin
98660	-5.4162	-1.0726	7.6376	0.0057165	0.033718	Atp1a2	"ATPase, Na+/K+ transporting, alpha 2 polypeptide"
226041	-5.4186	-0.89751	7.8982	0.0049484	0.031251	Pgm5	phosphoglucomutase 5
11604	-5.419	0.073909	7.3425	0.0067344	0.036616	Agrp	agouti related neuropeptide
58234	-5.4192	-1.0567	6.7363	0.0094469	0.044917	Shank3	SH3 and multiple ankyrin repeat domains 3
268859	-5.4205	-1.1478	9.7752	0.0017688	0.018237	Rbfox1	"RNA binding protein, fox-1 homolog (C. elegans) 1"
258758	-5.4212	-1.586	7.7642	0.0053292	0.032691	Olfr1406	olfactory receptor 1406
194352	-5.4224	-1.6528	9.0536	0.0026218	0.022093	Trpv5	"transient receptor potential cation channel, subfamily V, member 5"
13897	-5.4233	-0.87548	7.6381	0.0057148	0.033718	Ces1e	carboxylesterase 1E
545477	-5.4251	-2.1991	8.9651	0.0027519	0.022755	Bpifa6	"BPI fold containing family A, member 6"
170788	-5.4275	-1.6196	9.6897	0.001853	0.018589	Crb1	"crumbs family member 1, photoreceptor morphogenesis associated"
13409	-5.4302	1.9171	8.0514	0.0045468	0.029712	Tmc1	transmembrane channel-like gene family 1
225908	-5.4307	-0.24258	7.8936	0.0049611	0.031276	Myrf	myelin regulatory factor
268451	-5.4315	0.74366	6.4624	0.011018	0.049371	Rab11fip4	RAB11 family interacting protein 4 (class II)
241514	-5.447	-1.2475	6.5267	0.010627	0.048137	Zfp804a	zinc finger protein 804A
329977	-5.4556	-1.0466	7.5262	0.0060808	0.034665	Fhad1	forkhead-associated (FHA) phosphopeptide binding domain 1
218030	-5.4556	0.83736	6.9667	0.0083041	0.041273	Pou6f2	"POU domain, class 6, transcription factor 2"
353188	-5.4566	-0.74354	7.5913	0.0058652	0.034097	Adam32	a disintegrin and metallopeptidase domain 32
414093	-5.4583	-0.27078	8.679	0.003219	0.02468	A830082N09Rik	RIKEN cDNA A830082N09 gene
66748	-5.4599	0.22844	6.633	0.010011	0.046298	Erich2	glutamate rich 2
83558	-5.4607	0.19059	7.6806	0.0055817	0.033398	Tex11	testis expressed gene 11
13404	-5.4608	-0.3351	6.8186	0.0090214	0.043624	Dmc1	DNA meiotic recombinase 1
239447	-5.4651	-1.9308	7.2323	0.0071605	0.037925	Colec10	collectin sub-family member 10
20346	-5.4688	1.2939	7.6406	0.005707	0.033718	Sema3a	"sema domain, immunoglobulin domain (Ig), short basic domain, secreted, (semaphorin) 3A"
19259	-5.4694	-0.59396	6.5273	0.010623	0.048137	Ptpn5	"protein tyrosine phosphatase, non-receptor type 5"
277753	-5.4718	-1.7187	7.725	0.005446	0.03302	Cyp4a12a	"cytochrome P450, family 4, subfamily a, polypeptide 12a"
319504	-5.4789	0.10262	6.9669	0.0083031	0.041273	Nrcam	neuronal cell adhesion molecule
72058	-5.479	-1.7252	7.8955	0.0049559	0.031257	Igsf5	"immunoglobulin superfamily, member 5"
14348	-5.4802	-1.6722	8.2263	0.0041289	0.028263	Fut9	fucosyltransferase 9
72088	-5.486	-1.6953	8.3844	0.0037846	0.027035	Ush1c	USH1 protein network component harmonin
258103	-5.4901	-2.3209	6.9162	0.0085419	0.042157	Olfr1152	olfactory receptor 1152
19266	-5.497	1.4434	9.034	0.0026501	0.022212	Ptprd	"protein tyrosine phosphatase, receptor type, D"
57249	-5.5037	-2.3242	7.4291	0.0064178	0.035763	Gabrq	"gamma-aminobutyric acid (GABA) A receptor, subunit theta"
208943	-5.5046	0.32816	11.662	0.00063793	0.011427	Myo5c	myosin VC
83766	-5.5066	-2.2347	6.7158	0.009556	0.045202	Actl6b	actin-like 6B
73703	-5.5071	-1.6806	8.4159	0.0037196	0.026746	Dppa2	developmental pluripotency associated 2
117606	-5.5071	-1.6018	6.8354	0.0089367	0.0434	Boc	biregional cell adhesion molecule-related/down-regulated by oncogenes (Cdon) binding protein
75722	-5.5134	0.81287	7.524	0.0060881	0.034665	4932412D23Rik	RIKEN cDNA 4932412D23 gene
66326	-5.5152	-1.2259	7.0606	0.00788	0.040067	Dnajc5b	DnaJ heat shock protein family (Hsp40) member C5 beta
435845	-5.5165	-2.2992	7.2	0.0072905	0.038426	Tmprss11c	"transmembrane protease, serine 11c"
328019	-5.5189	-2.3111	6.7132	0.0095703	0.045255	Spata32	spermatogenesis associated 32
104362	-5.5194	-1.5606	6.5939	0.010233	0.046957	Meig1	meiosis expressed gene 1
269037	-5.5207	-0.024578	8.8738	0.0028929	0.023384	Ctif	CBP80/20-dependent translation initiation factor
240776	-5.521	-0.63305	7.9582	0.0047871	0.030588	Kcnt2	"potassium channel, subfamily T, member 2"
170734	-5.5231	-1.0972	8.4901	0.0035709	0.026105	Zscan5b	zinc finger and SCAN domain containing 5B
258894	-5.5257	-1.9914	7.8505	0.0050808	0.031738	Olfr1223	olfactory receptor 1223
236690	-5.5274	0.69154	7.3176	0.0068283	0.036853	Nyx	nyctalopin
71864	-5.5324	-0.80081	8.3565	0.0038431	0.027291	Fam217a	"family with sequence similarity 217, member A"
117600	-5.533	0.57377	7.1789	0.0073765	0.038606	Srgap1	SLIT-ROBO Rho GTPase activating protein 1
74338	-5.5359	-1.9824	7.652	0.005671	0.033647	Slc6a19	"solute carrier family 6 (neurotransmitter transporter), member 19"
236899	-5.5396	2.2812	8.8623	0.0029111	0.02348	Pcyt1b	"phosphate cytidylyltransferase 1, choline, beta isoform"
107751	-5.5396	-2.3406	7.9119	0.0049111	0.031087	Prrxl1	paired related homeobox protein-like 1
21419	-5.5408	1.4638	15.342	8.97e-05	0.0041716	Tfap2b	transcription factor AP-2 beta
100048658	-5.5458	-1.5976	9.8448	0.0017031	0.017863	Ddx43	DEAD (Asp-Glu-Ala-Asp) box polypeptide 43
269209	-5.5554	-0.22979	8.1987	0.0041921	0.028523	Stk36	serine/threonine kinase 36
546144	-5.5569	-0.50174	7.859	0.0050568	0.031639	Wdr72	WD repeat domain 72
72293	-5.5575	-0.33899	7.0569	0.007896	0.04012	Nkd2	naked cuticle 2
78283	-5.5623	-1.37	10.755	0.0010402	0.014199	Map7d2	MAP7 domain containing 2
22423	-5.5624	-1.3692	9.1744	0.0024543	0.021444	Wnt8b	"wingless-type MMTV integration site family, member 8B"
208994	-5.5629	-1.7941	8.3429	0.003872	0.02734	Fam83b	"family with sequence similarity 83, member B"
216622	-5.565	1.2533	7.6753	0.0055981	0.033422	4931440F15Rik	RIKEN cDNA 4931440F15 gene
232345	-5.5714	-0.15377	6.4834	0.010889	0.049006	A2m	alpha-2-macroglobulin
353328	-5.5723	1.4907	9.6635	0.0018797	0.018684	Muc6	"mucin 6, gastric"
406217	-5.573	-2.2824	8.1147	0.0043907	0.029171	Bex4	brain expressed X-linked 4
245423	-5.5784	-1.1452	6.8117	0.0090564	0.043763	Gm364	predicted gene 364
18828	-5.58	-1.543	10.815	0.0010067	0.013931	Plscr2	phospholipid scramblase 2
20255	-5.5808	0.32778	8.9054	0.0028432	0.023104	Scg3	secretogranin III
93891	-5.5849	-0.48736	7.85	0.0050821	0.031738	Pcdhb20	protocadherin beta 20
320981	-5.5956	1.8267	7.2493	0.007093	0.037695	Enpp6	ectonucleotide pyrophosphatase/phosphodiesterase 6
76757	-5.5969	-0.32372	6.5599	0.01043	0.047476	Trdn	triadin
228796	-5.598	-2.2116	9.4494	0.0021121	0.019668	Bpifb6	"BPI fold containing family B, member 6"
94191	-5.598	-2.2852	8.5274	0.0034984	0.025836	Adarb2	"adenosine deaminase, RNA-specific, B2"
654498	-5.5982	-0.0074771	7.0782	0.0078027	0.03992	Hhla1	HERV-H LTR-associating 1
74464	-5.6005	0.27079	7.0414	0.0079647	0.040309	Zswim5	zinc finger SWIM-type containing 5
97243	-5.6007	-0.90894	9.4903	0.0020656	0.019568	Naa11	"N(alpha)-acetyltransferase 11, NatA catalytic subunit"
74419	-5.6053	-1.447	7.8331	0.0051299	0.031926	Tktl2	transketolase-like 2
71756	-5.6085	-0.47916	7.257	0.0070626	0.03759	Cpn2	"carboxypeptidase N, polypeptide 2"
140904	-5.6096	-1.4442	6.6892	0.0096997	0.045504	Caln1	calneuron 1
574519	-5.6135	-1.585	7.2207	0.0072067	0.038113	Vax2os	"ventral anterior homeobox 2, opposite strand"
75729	-5.6137	0.56259	8.3105	0.0039417	0.027556	Fam227a	"family with sequence similarity 227, member A"
69297	-5.6143	-0.71329	7.6626	0.0056376	0.033519	Lrrc46	leucine rich repeat containing 46
241263	-5.6185	-0.35566	6.8684	0.0087731	0.042893	Gpr158	G protein-coupled receptor 158
547176	-5.6259	-1.2517	10.652	0.0010992	0.014562	Zc3h12b	zinc finger CCCH-type containing 12B
77485	-5.6304	-0.54242	6.443	0.011139	0.049684	Stk31	serine threonine kinase 31
20272	-5.6325	0.94362	9.4841	0.0020726	0.019595	Scn7a	"sodium channel, voltage-gated, type VII, alpha"
235612	-5.6325	-2.2968	8.627	0.0033122	0.025054	Fbxw19	F-box and WD-40 domain protein 19
72902	-5.6333	-1.4692	7.1465	0.0075108	0.039062	Spock3	"sparc/osteonectin, cwcv and kazal-like domains proteoglycan 3"
114873	-5.6349	1.6238	7.9857	0.0047148	0.030332	Dscaml1	DS cell adhesion molecule like 1
100045778	-5.6358	-1.0463	6.4766	0.01093	0.049084	Rnf223	ring finger 223
76389	-5.6381	-0.23729	7.0874	0.0077628	0.039801	Ankrd36	ankyrin repeat domain 36
66695	-5.6394	-1.1483	9.0778	0.0025873	0.021987	Aspn	asporin
14685	-5.6463	-1.5233	9.2391	0.0023691	0.021066	Gnat1	"guanine nucleotide binding protein, alpha transducing 1"
664883	-5.648	0.18852	8.9932	0.0027099	0.022514	Nova1	NOVA alternative splicing regulator 1
14812	-5.6509	1.6288	9.696	0.0018467	0.018565	Grin2b	"glutamate receptor, ionotropic, NMDA2B (epsilon 2)"
226180	-5.6567	-1.9321	6.776	0.0092394	0.044304	Ina	"internexin neuronal intermediate filament protein, alpha"
791381	-5.6594	-2.1449	7.5062	0.0061486	0.034798	Gm15413	predicted gene 15413
14119	-5.6604	1.9453	10.414	0.0012507	0.015258	Fbn2	fibrillin 2
320995	-5.661	-2.2708	6.7185	0.009542	0.045178	Rfx6	"regulatory factor X, 6"
15364	-5.6635	0.45478	7.3623	0.0066604	0.036396	Hmga2	high mobility group AT-hook 2
243931	-5.6637	0.041084	9.5163	0.0020365	0.01941	Tshz3	teashirt zinc finger family member 3
16542	-5.674	-0.76476	8.5569	0.0034422	0.025651	Kdr	kinase insert domain protein receptor
26434	-5.6822	-2.2509	8.1629	0.0042756	0.028765	Prnd	prion like protein doppel
260315	-5.684	1.8218	10.119	0.0014675	0.016632	Nav3	neuron navigator 3
100045469	-5.687	-0.49872	7.4606	0.0063064	0.035366	Gm14204	predicted gene 14204
237213	-5.6881	-1.5884	8.4528	0.0036449	0.026479	Glra2	"glycine receptor, alpha 2 subunit"
12638	-5.6893	-0.60327	11.179	0.00082715	0.012681	Cftr	cystic fibrosis transmembrane conductance regulator
18598	-5.6943	-2.2231	7.6953	0.0055366	0.033269	Pdha2	pyruvate dehydrogenase E1 alpha 2
66786	-5.6957	-2.0836	8.2187	0.0041461	0.028357	Olfr701	olfactory receptor 701
329178	-5.6957	0.89719	7.8092	0.005198	0.032134	Unc80	"unc-80, NALCN activator"
239852	-5.7016	-1.4851	7.6987	0.005526	0.033269	Zpld1	zona pellucida like domain containing 1
192113	-5.7026	0.54437	7.5221	0.0060948	0.034679	Atp12a	"ATPase, H+/K+ transporting, nongastric, alpha polypeptide"
19892	-5.7031	-1.0054	6.4705	0.010968	0.049177	Rpe65	retinal pigment epithelium 65
16846	-5.7033	-1.281	7.6848	0.0055689	0.033393	Lep	leptin
55938	-5.7054	-1.9265	7.6246	0.0057576	0.033834	Apom	apolipoprotein M
100503584	-5.7064	-2.1129	10.312	0.0013217	0.015743	Zfp534	zinc finger protein 534
75706	-5.7066	-1.5523	8.7576	0.0030831	0.024203	Krt24	keratin 24
18779	-5.707	1.7415	8.649	0.0032725	0.024874	Pla2r1	phospholipase A2 receptor 1
225207	-5.7097	-0.73846	7.8333	0.0051292	0.031926	Zfp521	zinc finger protein 521
214321	-5.7154	0.5172	8.428	0.0036948	0.026676	Gm4787	predicted gene 4787
100504265	-5.7156	-1.2678	8.2424	0.0040922	0.028121	Gm20139	"predicted gene, 20139"
21462	-5.7173	-2.1676	8.025	0.0046135	0.030009	Tcp10b	t-complex protein 10b
75860	-5.7205	-2.1954	7.507	0.0061459	0.034797	Tex26	testis expressed 26
382421	-5.7245	-0.80922	9.5751	0.0019724	0.019051	Gm5176	predicted gene 5176
229706	-5.7276	-1.3718	10.789	0.0010209	0.014031	Slc6a17	"solute carrier family 6 (neurotransmitter transporter), member 17"
67557	-5.7306	-0.66675	6.8091	0.0090692	0.04379	Larp6	"La ribonucleoprotein domain family, member 6"
207683	-5.7314	-1.9378	7.7567	0.0053514	0.032741	Igsf11	"immunoglobulin superfamily, member 11"
16816	-5.7331	-0.72303	8.9539	0.0027687	0.022831	Lcat	lecithin cholesterol acyltransferase
258595	-5.7338	-2.2158	6.7361	0.009448	0.044917	Olfr698	olfactory receptor 698
12395	-5.7345	0.24803	8.3522	0.0038522	0.027303	Runx1t1	RUNX1 translocation partner 1
67358	-5.7365	-0.30649	6.637	0.0099879	0.04626	1700093K21Rik	RIKEN cDNA 1700093K21 gene
70918	-5.7376	-0.040103	6.6515	0.0099072	0.046027	Nsun7	"NOL1/NOP2/Sun domain family, member 7"
231201	-5.7382	-0.59003	7.4935	0.0061923	0.034934	AF366264	cDNA sequence AF366264
14783	-5.7389	-0.18841	6.7268	0.0094974	0.045048	Grb10	growth factor receptor bound protein 10
12335	-5.7391	0.9807	8.0641	0.004515	0.029614	Capn3	calpain 3
60344	-5.7413	0.97509	9.2334	0.0023763	0.021082	Fign	fidgetin
224916	-5.743	-2.2339	7.6561	0.005658	0.033598	Vmn2r120	"vomeronasal 2, receptor 120"
15559	-5.7452	1.1772	7.3679	0.0066399	0.036381	Htr2b	5-hydroxytryptamine (serotonin) receptor 2B
225600	-5.7458	-0.61814	6.6053	0.010168	0.046743	Pde6a	"phosphodiesterase 6A, cGMP-specific, rod, alpha"
105590	-5.7461	0.28256	6.5333	0.010587	0.048005	Zfp957	zinc finger protein 957
13386	-5.7467	-0.64724	7.5954	0.0058516	0.034088	Dlk1	delta like non-canonical Notch ligand 1
12350	-5.7518	-1.0276	6.7596	0.0093245	0.04454	Car3	carbonic anhydrase 3
12921	-5.7537	-0.96792	7.2709	0.007008	0.037427	Crhr1	corticotropin releasing hormone receptor 1
75942	-5.7544	-1.4375	8.2086	0.0041692	0.028468	4930584F24Rik	RIKEN cDNA 4930584F24 gene
216343	-5.7546	-2.0652	7.7542	0.0053589	0.032773	Tph2	tryptophan hydroxylase 2
230822	-5.755	0.11082	7.2333	0.0071564	0.037922	Ncmap	noncompact myelin associated protein
240069	-5.7551	-1.54	6.8066	0.0090823	0.043792	Morc2b	microrchidia 2B
242109	-5.7567	0.81263	8.1373	0.0043363	0.029022	Zfp697	zinc finger protein 697
69352	-5.7595	-0.069666	6.4798	0.010911	0.049046	Necab1	N-terminal EF-hand calcium binding protein 1
83379	-5.7614	-0.92387	7.6206	0.0057705	0.033853	Klb	klotho beta
114142	-5.7627	1.6744	6.4573	0.01105	0.049483	Foxp2	forkhead box P2
77531	-5.7647	1.5405	8.6835	0.0032111	0.024667	Anks1b	ankyrin repeat and sterile alpha motif domain containing 1B
22634	-5.7648	-2.2428	7.3322	0.0067731	0.03677	Plagl1	pleiomorphic adenoma gene-like 1
12677	-5.7748	-0.88816	9.2371	0.0023716	0.021066	Vsx2	visual system homeobox 2
320712	-5.7836	1.2133	7.7622	0.0053352	0.032699	Abi3bp	"ABI gene family, member 3 (NESH) binding protein"
21930	-5.7848	-0.91484	8.6596	0.0032534	0.024796	Tnfaip6	tumor necrosis factor alpha induced protein 6
670940	-5.7862	-2.236	7.941	0.0048326	0.030768	Vmn2r70	"vomeronasal 2, receptor 70"
545909	-5.7867	-2.2427	6.615	0.010113	0.04654	Vmn2r39	"vomeronasal 2, receptor 39"
50490	-5.7877	-1.435	8.1024	0.0044206	0.029267	Nox4	NADPH oxidase 4
545874	-5.7895	-1.5094	8.2539	0.0040665	0.027986	Vmn2r25	"vomeronasal 2, receptor 25"
241489	-5.7946	-1.3539	8.3606	0.0038344	0.027254	Pde11a	phosphodiesterase 11A
435376	-5.7955	-1.4343	6.9431	0.0084145	0.041659	Atp6ap1l	"ATPase, H+ transporting, lysosomal accessory protein 1-like"
668620	-5.7957	-0.99005	6.9895	0.0081991	0.041021	Zfp936	zinc finger protein 936
12565	-5.7961	-0.44336	8.1536	0.0042975	0.028885	Cdh9	cadherin 9
26422	-5.7973	1.2861	6.6158	0.010108	0.046537	Nbea	neurobeachin
258282	-5.7987	0.44358	6.8503	0.0088626	0.043211	Olfr801	olfactory receptor 801
228785	-5.8023	-0.91094	7.8079	0.005202	0.032134	Mylk2	"myosin, light polypeptide kinase 2, skeletal muscle"
78134	-5.8035	0.13458	6.7079	0.0095985	0.045268	Lpar4	lysophosphatidic acid receptor 4
105355	-5.8049	0.030688	7.0256	0.0080352	0.040463	Slc17a3	"solute carrier family 17 (sodium phosphate), member 3"
258322	-5.8059	-0.1924	6.7705	0.0092674	0.044403	Olfr554	olfactory receptor 554
320606	-5.8061	1.683	8.101	0.004424	0.029267	3632454L22Rik	RIKEN cDNA 3632454L22 gene
68159	-5.8063	0.46588	6.5958	0.010222	0.046922	Stx19	syntaxin 19
236069	-5.8078	-0.20971	6.9777	0.0082532	0.041164	Gm13238	predicted gene 13238
75209	-5.8095	-0.25589	7.099	0.0077126	0.039644	Sv2c	synaptic vesicle glycoprotein 2c
14167	-5.811	-0.34583	7.5344	0.0060533	0.034648	Fgf12	fibroblast growth factor 12
71473	-5.8115	-2.2028	6.9198	0.0085248	0.042087	8430423G03Rik	RIKEN cDNA 8430423G03 gene
22360	-5.8139	-1.4703	7.7454	0.005385	0.032848	Nrsn1	neurensin 1
258404	-5.8219	-2.2132	9.0697	0.0025987	0.022023	Olfr1080	olfactory receptor 1080
16774	-5.8223	0.47962	12.712	0.00036341	0.0087684	Lama3	"laminin, alpha 3"
381413	-5.8254	1.0014	8.6117	0.0033401	0.025213	Gpr176	G protein-coupled receptor 176
23923	-5.8264	-1.5579	8.0064	0.0046613	0.030208	Aadat	aminoadipate aminotransferase
17878	-5.8331	-0.92569	6.6605	0.0098574	0.045874	Myf6	myogenic factor 6
320118	-5.8333	-0.76806	7.6269	0.0057505	0.033834	Fbxl13	F-box and leucine-rich repeat protein 13
17884	-5.8347	0.94088	8.4425	0.0036656	0.026528	Myh4	"myosin, heavy polypeptide 4, skeletal muscle"
226025	-5.8357	1.1772	9.888	0.0016636	0.017703	Trpm3	"transient receptor potential cation channel, subfamily M, member 3"
239766	-5.8362	-1.2403	7.471	0.0062701	0.035246	Rtp1	receptor transporter protein 1
20957	-5.8373	-1.3846	7.7012	0.0055184	0.033259	Sycp1	synaptonemal complex protein 1
56079	-5.8413	0.74394	7.0852	0.0077724	0.039836	Astn2	astrotactin 2
667766	-5.8415	-0.81783	7.0127	0.0080933	0.040654	Gm8801	predicted gene 8801
329101	-5.8418	-0.49528	6.5895	0.010258	0.047028	D030040B21Rik	RIKEN cDNA D030040B21 gene
116838	-5.8446	1.2947	10.65	0.0011006	0.014562	Rims2	regulating synaptic membrane exocytosis 2
26459	-5.8525	-0.020133	7.0975	0.0077193	0.039664	Slc27a5	"solute carrier family 27 (fatty acid transporter), member 5"
13869	-5.8531	-0.73374	6.6219	0.010073	0.046451	Erbb4	erb-b2 receptor tyrosine kinase 4
67412	-5.8607	-1.4584	7.2512	0.0070854	0.037676	Soga3	SOGA family member 3
232827	-5.861	-2.063	7.4112	0.006482	0.035845	Nlrp2	"NLR family, pyrin domain containing 2"
12038	-5.8626	-0.4131	8.5024	0.0035469	0.026057	Bche	butyrylcholinesterase
14261	-5.8644	-2.1293	7.4339	0.0064006	0.035709	Fmo1	flavin containing monooxygenase 1
19270	-5.8672	0.16064	7.2837	0.0069581	0.037273	Ptprg	"protein tyrosine phosphatase, receptor type, G"
100503043	-5.8757	-0.09	10.776	0.0010281	0.014076	Armcx4	"armadillo repeat containing, X-linked 4"
330406	-5.876	-1.4418	8.3675	0.0038198	0.02719	B4galnt3	"beta-1,4-N-acetyl-galactosaminyl transferase 3"
216643	-5.8773	-1.3706	9.4388	0.0021244	0.019714	Gabrp	"gamma-aminobutyric acid (GABA) A receptor, pi"
320333	-5.8808	-0.45387	7.7437	0.00539	0.032864	D830030K20Rik	RIKEN cDNA D830030K20 gene
258679	-5.882	-2.1019	6.724	0.0095126	0.045072	Olfr1440	olfactory receptor 1440
70862	-5.8826	-0.86727	8.1152	0.0043895	0.029171	Spata16	spermatogenesis associated 16
243537	-5.8868	0.48016	6.5876	0.010269	0.047047	Uroc1	urocanase domain containing 1
22068	-5.8874	-1.4932	8.2934	0.0039789	0.027674	Trpc6	"transient receptor potential cation channel, subfamily C, member 6"
12822	-5.8876	0.84032	7.612	0.0057981	0.033903	Col18a1	"collagen, type XVIII, alpha 1"
171198	-5.8909	-1.4385	6.7858	0.0091883	0.044101	Vmn1r28	vomeronasal 1 receptor 28
259068	-5.892	-0.94724	6.5649	0.010401	0.047379	Olfr1390	olfactory receptor 1390
17207	-5.8929	1.052	8.7288	0.0031323	0.024418	Mcf2l	mcf.2 transforming sequence-like
70900	-5.8944	-2.1854	10.672	0.0010877	0.014545	4921517D22Rik	RIKEN cDNA 4921517D22 gene
211323	-5.8966	-0.94511	6.8062	0.0090842	0.043792	Nrg1	neuregulin 1
214642	-5.9027	1.042	9.853	0.0016955	0.01786	Cped1	cadherin-like and PC-esterase domain containing 1
621677	-5.9027	-2.2379	7.2686	0.0070171	0.037446	Gm6249	predicted gene 6249
12556	-5.9039	-2.0396	6.7342	0.0094582	0.04495	Cdh16	cadherin 16
75030	-5.9043	-0.90415	9.6948	0.0018479	0.018565	4930503E24Rik	RIKEN cDNA 4930503E24 gene
224116	-5.9053	-2.095	8.6734	0.0032289	0.024715	Muc20	mucin 20
56552	-5.9088	-1.3479	7.7035	0.0055115	0.033259	Vmn2r26	"vomeronasal 2, receptor 26"
270049	-5.911	-0.12887	7.3484	0.0067123	0.036525	Galntl6	UDP-N-acetyl-alpha-D-galactosamine:polypeptide N-acetylgalactosaminyltransferase-like 6
74075	-5.9149	-0.68839	6.5147	0.010698	0.048416	Syce1	synaptonemal complex central element protein 1
192216	-5.9178	-0.42336	8.0597	0.004526	0.029645	Tmem47	transmembrane protein 47
94111	-5.9205	-2.1855	7.0361	0.0079884	0.04036	Mepe	matrix extracellular phosphoglycoprotein with ASARM motif (bone)
21952	-5.9225	-0.5323	10.123	0.0014644	0.01663	Tnni1	"troponin I, skeletal, slow 1"
73644	-5.9235	-0.86388	7.1405	0.0075363	0.039142	2210039B01Rik	RIKEN cDNA 2210039B01 gene
70972	-5.9238	-2.103	8.3176	0.0039262	0.027503	4931420L22Rik	RIKEN cDNA 4931420L22 gene
319781	-5.9243	-2.191	7.1202	0.0076219	0.039338	9530051G07Rik	RIKEN cDNA 9530051G07 gene
101401	-5.9254	-0.81952	9.4027	0.0021667	0.01995	Adamts9	"a disintegrin-like and metallopeptidase (reprolysin type) with thrombospondin type 1 motif, 9"
320825	-5.9267	-0.94891	8.718	0.0031508	0.02449	Samd5	sterile alpha motif domain containing 5
68792	-5.9269	0.82849	9.1275	0.0025179	0.021673	Srpx2	"sushi-repeat-containing protein, X-linked 2"
12231	-5.927	0.36669	7.1252	0.0076006	0.039325	Btn1a1	"butyrophilin, subfamily 1, member A1"
233752	-5.9355	-2.1675	7.676	0.0055961	0.033422	Insc	INSC spindle orientation adaptor protein
12990	-5.9358	-1.4746	7.5574	0.0059763	0.034389	Csn1s1	casein alpha s1
11989	-5.9519	0.83935	8.5064	0.0035389	0.02603	Slc7a3	"solute carrier family 7 (cationic amino acid transporter, y+ system), member 3"
70371	-5.952	-1.7449	9.762	0.0017816	0.018329	1700026D11Rik	RIKEN cDNA 1700026D11 gene
77569	-5.9526	0.56866	10.034	0.001537	0.01706	Limch1	LIM and calponin homology domains 1
50915	-5.953	-1.3197	8.2683	0.0040343	0.027912	Grb14	growth factor receptor bound protein 14
75367	-5.9538	-1.2832	7.4185	0.0064555	0.035845	4930552N02Rik	RIKEN cDNA 4930552N02 gene
12843	-5.9558	0.39636	10.015	0.0015527	0.017095	Col1a2	"collagen, type I, alpha 2"
11568	-5.9595	0.37227	8.3383	0.0038818	0.027351	Aebp1	AE binding protein 1
97848	-5.9634	-2.043	9.0244	0.002664	0.02227	Serpinb6c	"serine (or cysteine) peptidase inhibitor, clade B, member 6c"
239017	-5.9654	0.11033	9.6749	0.001868	0.018623	Ogdhl	oxoglutarate dehydrogenase-like
72832	-5.9694	-0.77838	10.397	0.0012623	0.015346	Crtac1	cartilage acidic protein 1
21687	-5.9751	-0.78947	8.841	0.0029454	0.023563	Tek	TEK receptor tyrosine kinase
330428	-5.977	-2.095	11.254	0.00079468	0.012408	Tmem52b	transmembrane protein 52B
384534	-5.9775	-1.4784	9.8872	0.0016643	0.017703	Vmn2r52	"vomeronasal 2, receptor 52"
622124	-5.981	-0.4222	10.48	0.001207	0.01505	Gm20750	"predicted gene, 20750"
83564	-5.9831	-0.30299	8.2598	0.0040532	0.027949	Nlrp4c	"NLR family, pyrin domain containing 4C"
26878	-5.9852	0.38948	6.8064	0.0090832	0.043792	B3galt2	"UDP-Gal:betaGlcNAc beta 1,3-galactosyltransferase, polypeptide 2"
668257	-5.987	-2.1052	7.5145	0.0061206	0.034765	Dgat2l6	diacylglycerol O-acyltransferase 2-like 6
71827	-5.9894	-0.2168	7.1829	0.00736	0.038534	Lrrc34	leucine rich repeat containing 34
16775	-5.9898	0.51638	7.3211	0.0068151	0.036848	Lama4	"laminin, alpha 4"
16675	-5.9931	-1.5975	9.1852	0.0024398	0.021381	Krt27	keratin 27
93882	-5.9935	-1.1883	7.9669	0.0047642	0.030566	Pcdhb11	protocadherin beta 11
245446	-6.0015	-0.015429	7.3908	0.0065558	0.036084	Slitrk4	"SLIT and NTRK-like family, member 4"
271639	-6.002	0.32759	8.5005	0.0035506	0.026057	Adcy10	adenylate cyclase 10
268534	-6.0032	-0.98324	7.8633	0.0050448	0.031591	Sntg2	"syntrophin, gamma 2"
18416	-6.004	-0.61367	6.6663	0.0098254	0.04584	Otc	ornithine transcarbamylase
73301	-6.0052	-2.1462	7.0075	0.0081171	0.040759	Ttc29	tetratricopeptide repeat domain 29
14314	-6.0053	2.1177	9.6659	0.0018772	0.018678	Fstl1	follistatin-like 1
100503565	-6.0076	-0.089807	7.0353	0.0079918	0.04036	Gm9926	predicted gene 9926
13392	-6.015	-2.2259	8.3524	0.0038517	0.027303	Dlx2	distal-less homeobox 2
11472	-6.0176	-0.31107	7.9133	0.0049072	0.031087	Actn2	actinin alpha 2
319922	-6.0179	-2.1781	7.1519	0.0074884	0.039003	Vwc2	von Willebrand factor C domain containing 2
15562	-6.018	-2.1818	7.0801	0.0077944	0.039905	Htr4	5 hydroxytryptamine (serotonin) receptor 4
19091	-6.0189	-1.383	7.9996	0.0046788	0.030242	Prkg1	"protein kinase, cGMP-dependent, type I"
320183	-6.02	0.72208	7.5186	0.0061066	0.0347	Msrb3	methionine sulfoxide reductase B3
16160	-6.0218	1.5459	7.3059	0.006873	0.037013	Il12b	interleukin 12b
269152	-6.0277	-1.3532	10.857	0.00098427	0.01381	Kif26b	kinesin family member 26B
74369	-6.028	0.24546	7.8665	0.005036	0.031583	Mei1	meiotic double-stranded break formation protein 1
333315	-6.0311	-1.1604	8.3003	0.0039639	0.027616	Frem3	Fras1 related extracellular matrix protein 3
60613	-6.0311	-2.0406	7.5246	0.0060863	0.034665	Kcnq4	"potassium voltage-gated channel, subfamily Q, member 4"
244448	-6.0321	0.6336	9.0518	0.0026243	0.022093	Triml1	tripartite motif family-like 1
14626	-6.0321	0.6628	6.8378	0.0089246	0.043394	Gk2	glycerol kinase 2
211961	-6.0327	0.66921	9.255	0.0023486	0.020986	Asxl3	"additional sex combs like 3, transcriptional regulator"
18798	-6.0364	1.6878	9.5242	0.0020278	0.019365	Plcb4	"phospholipase C, beta 4"
171531	-6.0385	-0.7508	8.8438	0.0029409	0.023563	Mlph	melanophilin
385263	-6.0479	-1.3523	9.4801	0.0020772	0.019624	Gm1527	predicted gene 1527
666747	-6.0498	-1.9978	8.6012	0.0033594	0.025303	Trim43b	tripartite motif-containing 43B
71950	-6.0507	-2.0624	12.815	0.00034378	0.0085279	Nanog	Nanog homeobox
18996	-6.0536	0.79052	12.092	0.00050643	0.0103	Pou4f1	"POU domain, class 4, transcription factor 1"
74090	-6.0541	-0.34072	6.8227	0.0090004	0.043588	Paqr5	progestin and adipoQ receptor family member V
16522	-6.055	0.49759	7.1285	0.0075869	0.039284	Kcnj6	"potassium inwardly-rectifying channel, subfamily J, member 6"
13004	-6.0558	0.53052	12.352	0.00044059	0.0097475	Ncan	neurocan
245537	-6.0618	-1.1817	7.8088	0.0051992	0.032134	Nlgn3	neuroligin 3
235130	-6.0621	-1.0803	7.0707	0.0078353	0.039976	Adamts15	"a disintegrin-like and metallopeptidase (reprolysin type) with thrombospondin type 1 motif, 15"
76787	-6.0629	0.99578	8.301	0.0039624	0.027616	Ppfia3	"protein tyrosine phosphatase, receptor type, f polypeptide (PTPRF), interacting protein (liprin), alpha 3"
13527	-6.0643	-0.69182	7.8785	0.0050025	0.031445	Dtna	dystrobrevin alpha
23965	-6.0741	1.0173	11.37	0.00074655	0.01214	Tenm3	teneurin transmembrane protein 3
271813	-6.076	-1.2662	11.36	0.00075039	0.012167	Agbl2	ATP/GTP binding protein-like 2
100504169	-6.0877	-0.31149	7.5208	0.006099	0.034679	Gm20098	"predicted gene, 20098"
11298	-6.0887	-1.4438	7.4701	0.0062732	0.035249	Aanat	arylalkylamine N-acetyltransferase
100043902	-6.0939	-1.165	11.693	0.00062725	0.01138	Six3os1	"SIX homeobox 3, opposite strand 1"
223843	-6.0952	-2.0307	8.6287	0.0033092	0.025048	Dbx2	developing brain homeobox 2
18775	-6.0963	-2.1924	9.1397	0.0025013	0.021607	Prl3d1	"prolactin family 3, subfamily d, member 1"
68790	-6.0974	-2.1027	7.9133	0.0049073	0.031087	Fendrr	Foxf1 adjacent non-coding developmental regulatory RNA
11932	-6.0983	-1.7942	6.8588	0.0088207	0.043072	Atp1b2	"ATPase, Na+/K+ transporting, beta 2 polypeptide"
64817	-6.0993	0.088279	9.6375	0.0019064	0.018765	Svep1	"sushi, von Willebrand factor type A, EGF and pentraxin domain containing 1"
100417675	-6.1002	-1.3028	10.589	0.0011376	0.014778	Nlrp5-ps	"NLR family, pyrin domain containing 5, pseudogene"
60367	-6.1005	1.4414	6.9061	0.0085904	0.04236	Il1rapl2	interleukin 1 receptor accessory protein-like 2
11829	-6.1013	-1.9382	8.3207	0.0039196	0.027484	Aqp4	aquaporin 4
69354	-6.1024	-0.77629	7.5787	0.0059063	0.034248	Slc38a4	"solute carrier family 38, member 4"
18198	-6.1035	-0.23504	9.0621	0.0026097	0.022093	Musk	"muscle, skeletal, receptor tyrosine kinase"
57890	-6.1054	-0.031319	10.658	0.0010957	0.014562	Il17re	interleukin 17 receptor E
13800	-6.1067	0.22351	7.4515	0.0063382	0.035502	Enah	ENAH actin regulator
12561	-6.1098	1.8696	9.8021	0.0017431	0.018118	Cdh4	cadherin 4
99439	-6.1162	-1.7022	8.1106	0.0044008	0.02919	Duox1	dual oxidase 1
245684	-6.118	-1.1523	11.028	0.00089739	0.013236	Cnksr2	connector enhancer of kinase suppressor of Ras 2
258098	-6.1228	-2.1009	9.4344	0.0021295	0.019736	Olfr1490	olfactory receptor 1490
11504	-6.124	0.51086	8.4223	0.0037065	0.026725	Adamts1	"a disintegrin-like and metallopeptidase (reprolysin type) with thrombospondin type 1 motif, 1"
18510	-6.1244	-1.7212	8.4925	0.0035662	0.026105	Pax8	paired box 8
252868	-6.1261	-0.69686	8.9537	0.0027692	0.022831	Odf4	outer dense fiber of sperm tails 4
17831	-6.1263	0.45183	6.7678	0.0092818	0.044451	Muc2	mucin 2
56293	-6.1269	-1.3587	7.0218	0.0080525	0.040521	Slc35g3	"solute carrier family 35, member G3"
14180	-6.1318	0.14719	9.4105	0.0021574	0.01989	Fgf9	fibroblast growth factor 9
23928	-6.1325	-0.3284	8.6344	0.0032988	0.025007	Lamc3	laminin gamma 3
266744	-6.1332	-2.1835	7.5547	0.0059855	0.034407	Lgsn	"lengsin, lens protein with glutamine synthetase domain"
225341	-6.1334	-2.1864	8.327	0.003906	0.027412	Lims2	LIM and senescent cell antigen like domains 2
70866	-6.1334	-1.9319	7.5123	0.0061279	0.034765	Slco6d1	"solute carrier organic anion transporter family, member 6d1"
216835	-6.1354	-0.69595	7.6429	0.0056996	0.033718	Usp43	ubiquitin specific peptidase 43
105887	-6.1357	-0.36567	6.6918	0.0096858	0.045465	Ugt3a1	"UDP glycosyltransferases 3 family, polypeptide A1"
100038912	-6.1361	-2.0671	6.5888	0.010262	0.047028	Ceacam-ps1	carcinoembryonic antigen-related cell adhesion molecule pseudogene 1
54403	-6.138	-0.16088	10.786	0.001023	0.014032	Slc4a4	"solute carrier family 4 (anion exchanger), member 4"
70701	-6.1397	0.38002	13.6	0.00022613	0.0071565	Nipal1	NIPA-like domain containing 1
20147	-6.143	-1.1753	9.5583	0.0019905	0.019138	Rs1	"retinoschisis (X-linked, juvenile) 1 (human)"
20668	-6.1465	-0.80905	7.9224	0.0048827	0.031003	Sox13	SRY (sex determining region Y)-box 13
22421	-6.1472	-1.8876	8.7781	0.0030486	0.024026	Wnt7a	"wingless-type MMTV integration site family, member 7A"
213945	-6.1489	-0.99002	7.0704	0.0078366	0.039976	Col28a1	"collagen, type XXVIII, alpha 1"
71355	-6.1499	-0.47168	9.4481	0.0021136	0.019668	Col24a1	"collagen, type XXIV, alpha 1"
14806	-6.1516	-1.2468	6.7548	0.0093498	0.044602	Grik2	"glutamate receptor, ionotropic, kainate 2 (beta 2)"
14807	-6.1641	-0.57561	10.974	0.00092419	0.013427	Grik3	"glutamate receptor, ionotropic, kainate 3"
246316	-6.1654	-2.1305	6.5484	0.010498	0.047722	Lgi2	"leucine-rich repeat LGI family, member 2"
319767	-6.1668	0.56217	9.6802	0.0018627	0.018607	Atp10b	"ATPase, class V, type 10B"
170643	-6.1675	0.98758	6.9705	0.0082866	0.041273	Kirrel	kirre like nephrin family adhesion molecule 1
545363	-6.1733	-2.0177	7.5002	0.0061692	0.034843	Gm5833	predicted gene 5833
56183	-6.1735	-2.153	7.0451	0.0079483	0.040245	Nmu	neuromedin U
232813	-6.1761	-1.1761	8.1713	0.0042559	0.028752	Shisa7	shisa family member 7
244550	-6.1789	-0.031187	8.3785	0.0037968	0.02708	Podnl1	podocan-like 1
110895	-6.1805	-1.2822	8.3124	0.0039375	0.027541	Slc9a4	"solute carrier family 9 (sodium/hydrogen exchanger), member 4"
668929	-6.183	-1.2198	8.3287	0.0039024	0.027404	Rad21l	RAD21-like (S. pombe)
627805	-6.1839	-0.735	8.682	0.0032137	0.024667	Vmn2r108	"vomeronasal 2, receptor 108"
17199	-6.1877	1.4774	6.7943	0.0091449	0.043969	Mc1r	melanocortin 1 receptor
67703	-6.1885	-1.1916	7.187	0.0073433	0.038503	Kirrel3	kirre like nephrin family adhesion molecule 3
73010	-6.1906	0.38387	7.2006	0.0072878	0.038426	Gpr22	G protein-coupled receptor 22
100503434	-6.1907	0.90746	7.0966	0.0077229	0.039668	Gm19689	"predicted gene, 19689"
24131	-6.1913	-1.9401	9.196	0.0024254	0.021303	Ldb3	LIM domain binding 3
15429	-6.193	-2.1044	6.6763	0.0097701	0.045692	Hoxd1	homeobox D1
15203	-6.1989	-0.1305	6.9654	0.0083102	0.041273	Heph	hephaestin
100503072	-6.1993	-2.0069	9.4667	0.0020924	0.019647	Gm16291	predicted gene 16291
18331	-6.204	-1.238	6.6979	0.0096528	0.045432	Olfr32	olfactory receptor 32
210027	-6.2057	-1.9922	8.3301	0.0038994	0.027404	Slc35f3	"solute carrier family 35, member F3"
54634	-6.2066	-2.074	8.0439	0.0045658	0.029767	Magix	"MAGI family member, X-linked"
627800	-6.2088	-1.9994	9.4573	0.0021031	0.019652	Gm20757	"predicted gene, 20757"
628100	-6.2098	-1.5966	12.835	0.00034014	0.008492	Fbxo39	F-box protein 39
268527	-6.2123	0.75373	11.042	0.00089079	0.013194	Greb1	gene regulated by estrogen in breast cancer protein
545123	-6.2172	0.10281	8.0527	0.0045435	0.029704	Cyp2d11	"cytochrome P450, family 2, subfamily d, polypeptide 11"
74918	-6.2178	-1.9722	7.1887	0.0073366	0.038482	Iqca	IQ motif containing with AAA domain
98733	-6.2189	0.29342	6.8324	0.008952	0.043452	Obsl1	obscurin-like 1
214253	-6.2202	-0.4178	7.4194	0.0064526	0.035845	Etnk2	ethanolamine kinase 2
232585	-6.2216	-1.3049	6.7278	0.0094923	0.045048	Vwde	von Willebrand factor D and EGF domains
214240	-6.2231	-1.1769	8.6978	0.0031859	0.024613	Disp2	dispatched RND tramsporter family member 2
236293	-6.2237	-2.0258	11.658	0.00063914	0.011434	Slc22a29	solute carrier family 22. member 29
245263	-6.2279	-0.62394	8.7841	0.0030386	0.023966	Gm4981	predicted gene 4981
17293	-6.2289	-1.9542	9.0312	0.002654	0.022232	Mesp2	mesoderm posterior 2
277666	-6.23	-2.1414	8.8681	0.002902	0.023434	Gm13078	predicted gene 13078
73803	-6.2306	-1.2725	6.4546	0.011066	0.049509	4930401C15Rik	RIKEN cDNA 4930401C15 gene
69983	-6.2341	0.20496	7.8781	0.0050036	0.031445	Sis	sucrase isomaltase (alpha-glucosidase)
224405	-6.2351	-2.1075	8.3157	0.0039304	0.027519	Cyyr1	cysteine and tyrosine-rich protein 1
93835	-6.2372	-0.6181	10.7	0.0010715	0.014468	Amn	amnionless
442820	-6.2404	-0.23903	8.1558	0.0042924	0.028865	D830005E20Rik	RIKEN cDNA D830005E20 gene
258690	-6.2437	-1.0157	11.118	0.00085516	0.01291	Olfr1469	olfactory receptor 1469
72780	-6.2458	-1.2723	7.8218	0.005162	0.032055	Rspo3	R-spondin 3
15504	-6.248	-0.72678	6.8786	0.0087234	0.042762	Dnajb3	DnaJ heat shock protein family (Hsp40) member B3
80749	-6.2488	-0.030874	9.3818	0.0021915	0.020109	Lrfn1	leucine rich repeat and fibronectin type III domain containing 1
72267	-6.2527	-1.0943	9.5408	0.0020096	0.019257	Lrrc8e	"leucine rich repeat containing 8 family, member E"
17182	-6.2538	-0.53308	10.688	0.0010783	0.014468	Matn3	matrilin 3
211712	-6.2603	1.1289	9.8275	0.0017192	0.017989	Pcdh9	protocadherin 9
78124	-6.2619	0.92931	8.4051	0.0037417	0.02685	Spata31	spermatogenesis associated 31
320587	-6.2624	-1.9948	7.3003	0.0068942	0.03708	Tmem88b	transmembrane protein 88B
71392	-6.2642	0.28302	7.0523	0.0079163	0.040179	5430401F13Rik	RIKEN cDNA 5430401F13 gene
14658	-6.2643	-2.0826	9.0399	0.0026415	0.022167	Glrb	"glycine receptor, beta subunit"
75795	-6.2672	-0.54648	7.7102	0.0054909	0.03315	4930455D15Rik	RIKEN cDNA 4930455D15 gene
22178	-6.2696	-0.55328	8.1667	0.0042666	0.028752	Tyrp1	tyrosinase-related protein 1
118452	-6.2706	-1.9154	8.7408	0.0031117	0.024312	Baalc	"brain and acute leukemia, cytoplasmic"
268756	-6.2722	-0.66873	10.11	0.001475	0.016669	Gulo	gulonolactone (L-) oxidase
73349	-6.2785	-1.9642	8.1208	0.0043761	0.029158	1700042G15Rik	RIKEN cDNA 1700042G15 gene
71920	-6.2786	-2.049	9.1372	0.0025046	0.021622	Epgn	epithelial mitogen
78754	-6.2786	-1.8829	8.7608	0.0030778	0.024189	Galnt15	polypeptide N-acetylgalactosaminyltransferase 15
58869	-6.2804	-2.055	7.2191	0.0072133	0.038119	Pex5l	peroxisomal biogenesis factor 5-like
17195	-6.2811	-1.2468	6.9779	0.0082522	0.041164	Mbl2	mannose-binding lectin (protein C) 2
239611	-6.2819	0.44689	10.098	0.001484	0.016732	Muc19	mucin 19
666794	-6.2836	0.20763	9.6307	0.0019135	0.018795	Rbm24	RNA binding motif protein 24
14089	-6.2842	-0.40389	7.0352	0.0079921	0.04036	Fap	fibroblast activation protein
54216	-6.286	0.91279	10.852	0.00098677	0.013831	Pcdh7	protocadherin 7
676914	-6.2866	-1.2074	8.9272	0.0028096	0.02295	Gm9696	predicted gene 9696
113862	-6.2926	1.4064	7.9278	0.0048682	0.030939	Vmn1r13	vomeronasal 1 receptor 13
76743	-6.2939	-1.9842	11.358	0.00075104	0.012167	Gje1	"gap junction protein, epsilon 1"
20840	-6.2953	-1.8368	8.2185	0.0041466	0.028357	Stac	src homology three (SH3) and cysteine rich domain
382044	-6.2955	-2.1114	7.726	0.0054432	0.033017	Ces1b	carboxylesterase 1B
93874	-6.2957	-1.9941	6.7111	0.0095814	0.045268	Pcdhb3	protocadherin beta 3
53320	-6.2957	-1.2114	6.6238	0.010063	0.046439	Folh1	folate hydrolase 1
100040843	-6.2965	-2.0527	7.2962	0.00691	0.037114	Cyp4a32	"cytochrome P450, family 4, subfamily a, polypeptide 32"
74686	-6.3019	-1.909	8.4808	0.0035891	0.026194	Slc25a54	"solute carrier family 25, member 54"
75607	-6.3019	-0.28014	7.5315	0.0060628	0.034654	Wnk2	WNK lysine deficient protein kinase 2
76113	-6.3033	-1.9705	8.5346	0.0034846	0.025825	Lpo	lactoperoxidase
70952	-6.3053	-2.0917	7.1037	0.0076923	0.039573	Poteg	"POTE ankyrin domain family, member G"
29873	-6.3068	1.1387	7.1081	0.0076735	0.039502	Cspg5	chondroitin sulfate proteoglycan 5
211496	-6.3079	0.019902	6.6713	0.0097978	0.045778	4932415M13Rik	RIKEN cDNA 4932415M13 gene
215031	-6.3083	-0.53637	7.1381	0.0075464	0.039142	Vgll2	vestigial like family member 2
11752	-6.3099	-1.196	8.056	0.0045353	0.029692	Anxa8	annexin A8
77042	-6.3101	-1.2926	6.7084	0.0095959	0.045268	Hyal4	hyaluronoglucosaminidase 4
381107	-6.3102	-0.88048	8.977	0.0027339	0.022639	Tmem232	transmembrane protein 232
329547	-6.3124	-1.7803	7.0658	0.0078571	0.040066	Bpi	bactericidal permeablility increasing protein
13176	-6.3134	1.9339	9.7511	0.0017922	0.018397	Dcc	deleted in colorectal carcinoma
12661	-6.3158	0.29943	6.51	0.010727	0.048513	Chl1	cell adhesion molecule L1-like
14765	-6.3207	-2.0903	8.5336	0.0034864	0.025825	Gpr50	G-protein-coupled receptor 50
242939	-6.3211	-1.9769	7.5862	0.0058817	0.034149	Cpz	carboxypeptidase Z
12835	-6.3215	1.3671	10.694	0.0010749	0.014468	Col6a3	"collagen, type VI, alpha 3"
27412	-6.3223	0.17639	8.8545	0.0029237	0.023553	Peg12	paternally expressed 12
210417	-6.3224	-0.69833	6.9486	0.0083886	0.041604	Thsd7b	"thrombospondin, type I, domain containing 7B"
12155	-6.3226	-0.50457	9.4789	0.0020785	0.019624	Bmp15	bone morphogenetic protein 15
104885	-6.324	-0.87036	6.7026	0.009627	0.04534	Tmem179	transmembrane protein 179
382074	-6.3268	-1.881	6.4764	0.010932	0.049084	Foxr1	forkhead box R1
70894	-6.3276	-0.61539	9.7264	0.0018164	0.018473	Efcab3	EF-hand calcium binding domain 3
22157	-6.3288	-2.0796	7.9825	0.0047232	0.030372	Tulp1	tubby like protein 1
100503481	-6.3292	-1.8096	8.8051	0.0030039	0.02385	4930453H23Rik	RIKEN cDNA 4930453H23 gene
664783	-6.3307	1.5791	9.9688	0.0015922	0.017341	Dux	double homeobox
100039641	-6.3347	-2.0607	8.72	0.0031473	0.02449	E330012B07Rik	RIKEN cDNA E330012B07 gene
18216	-6.3354	-1.9311	9.6747	0.0018682	0.018623	Ntsr1	neurotensin receptor 1
232431	-6.3369	-1.5168	7.9637	0.0047724	0.030572	Gprc5a	"G protein-coupled receptor, family C, group 5, member A"
15558	-6.3372	-0.65076	7.4636	0.0062961	0.035354	Htr2a	5-hydroxytryptamine (serotonin) receptor 2A
238271	-6.3373	-0.11571	9.2577	0.002345	0.020986	Kcnh5	"potassium voltage-gated channel, subfamily H (eag-related), member 5"
71432	-6.3374	-0.034017	8.591	0.0033783	0.025405	5430437J10Rik	RIKEN cDNA 5430437J10 gene
207259	-6.3388	-0.959	8.2872	0.0039924	0.027733	Zbtb7c	zinc finger and BTB domain containing 7C
69865	-6.3413	-0.1085	8.8528	0.0029263	0.023553	A1cf	APOBEC1 complementation factor
192167	-6.3416	-0.48782	9.5013	0.0020533	0.019492	Nlgn1	neuroligin 1
15874	-6.3428	-0.17983	7.1268	0.0075942	0.039308	Iapp	islet amyloid polypeptide
67295	-6.3436	-0.51052	7.3652	0.0066496	0.036394	Rab3c	"RAB3C, member RAS oncogene family"
80384	-6.344	-1.7757	7.0959	0.0077261	0.03967	Tex21	testis expressed gene 21
71241	-6.3442	-2.081	9.4282	0.0021367	0.019764	Dmrtc2	doublesex and mab-3 related transcription factor like family C2
242274	-6.3444	1.0212	8.1647	0.0042713	0.028764	Lrrc7	leucine rich repeat containing 7
22355	-6.3456	-1.192	7.5215	0.0060968	0.034679	Vipr2	vasoactive intestinal peptide receptor 2
93724	-6.347	-1.0795	10.538	0.0011697	0.014847	Pcdhga12	"protocadherin gamma subfamily A, 12"
13193	-6.3479	-1.1284	9.1421	0.002498	0.021591	Dcx	doublecortin
230161	-6.3483	0.86311	8.2059	0.0041755	0.028475	Acnat1	acyl-coenzyme A amino acid N-acyltransferase 1
330863	-6.3484	1.2636	8.1194	0.0043795	0.029158	Trim67	tripartite motif-containing 67
12962	-6.3519	-2.0349	6.9038	0.0086011	0.04236	Crybb3	"crystallin, beta B3"
71967	-6.3534	-0.23919	8.688	0.0032031	0.024667	Mageb16	"melanoma antigen family B, 16"
244810	-6.3539	0.43452	9.5717	0.001976	0.019051	AW551984	expressed sequence AW551984
75332	-6.3569	0.63912	8.9475	0.0027786	0.022853	4930556G01Rik	RIKEN cDNA 4930556G01 gene
24053	-6.3574	-1.0926	7.4101	0.0064859	0.035845	Sgcg	"sarcoglycan, gamma (dystrophin-associated glycoprotein)"
625464	-6.3603	-1.9059	8.1689	0.0042614	0.028752	Gm6588	predicted gene 6588
17883	-6.3607	-0.86193	9.6392	0.0019046	0.018761	Myh3	"myosin, heavy polypeptide 3, skeletal muscle, embryonic"
22781	-6.3613	-0.28967	9.5915	0.0019548	0.019042	Ikzf4	IKAROS family zinc finger 4
269060	-6.3613	-0.68193	7.8717	0.0050213	0.031515	Dagla	"diacylglycerol lipase, alpha"
235379	-6.3661	-1.004	9.2133	0.0024026	0.021209	Gldn	gliomedin
432677	-6.3683	-1.04	7.1404	0.0075365	0.039142	Vrtn	vertebrae development associated
66673	-6.3685	0.072682	9.1207	0.0025273	0.021716	Sorcs3	sortilin-related VPS10 domain containing receptor 3
100502636	-6.3687	-1.9697	7.5293	0.0060702	0.034654	Gm19299	"predicted gene, 19299"
244562	-6.3688	-2.0709	8.1428	0.0043233	0.028976	Abcc12	"ATP-binding cassette, sub-family C (CFTR/MRP), member 12"
27421	-6.3689	-0.43169	7.9076	0.0049229	0.031132	Abcc6	"ATP-binding cassette, sub-family C (CFTR/MRP), member 6"
12814	-6.3693	0.35516	8.6706	0.0032338	0.024726	Col11a1	"collagen, type XI, alpha 1"
435965	-6.3699	-1.8218	7.6774	0.0055916	0.033422	Lrp3	low density lipoprotein receptor-related protein 3
58179	-6.3736	-1.9781	6.7112	0.0095809	0.045268	Klrc3	"killer cell lectin-like receptor subfamily C, member 3"
18530	-6.3779	-2.0329	10.218	0.0013906	0.016281	Pcdh8	protocadherin 8
22789	-6.3781	-1.0893	7.7926	0.0052462	0.032294	Zp3r	zona pellucida 3 receptor
243621	-6.3788	-1.0242	6.8219	0.0090046	0.043588	Iqsec3	IQ motif and Sec7 domain 3
107376	-6.379	-0.72134	8.2777	0.0040134	0.027824	E330013P04Rik	RIKEN cDNA E330013P04 gene
231214	-6.3808	0.14415	8.9569	0.0027643	0.022817	Cc2d2a	coiled-coil and C2 domain containing 2A
329753	-6.3812	-0.35179	8.0051	0.0046645	0.030216	9830132P13Rik	RIKEN cDNA 9830132P13 gene
14602	-6.3849	-2.0576	7.674	0.0056023	0.033422	Ghrhr	growth hormone releasing hormone receptor
80893	-6.3862	-1.3414	7.574	0.0059217	0.03426	Tmprss5	"transmembrane protease, serine 5 (spinesin)"
620292	-6.388	0.17038	8.2361	0.0041065	0.028151	Cntnap5c	contactin associated protein-like 5C
217369	-6.3895	-2.0937	6.8773	0.0087299	0.042771	Uts2r	urotensin 2 receptor
19228	-6.3919	0.85498	8.4433	0.0036639	0.026528	Pth1r	parathyroid hormone 1 receptor
270120	-6.3925	0.96132	8.4124	0.0037268	0.026784	Fat3	FAT atypical cadherin 3
75953	-6.3946	-1.078	7.0742	0.0078201	0.03995	Samd7	sterile alpha motif domain containing 7
474332	-6.3954	-0.86229	11.166	0.00083315	0.012727	Dnm3os	"dynamin 3, opposite strand"
99681	-6.3954	-1.0199	7.5745	0.0059199	0.03426	Tchh	trichohyalin
241175	-6.3955	0.28625	11.352	0.0007536	0.012169	Cntnap5b	contactin associated protein-like 5B
241494	-6.3968	-0.39852	11.001	0.0009105	0.013317	Zfp385b	zinc finger protein 385B
12006	-6.3972	0.10756	8.7567	0.0030847	0.024203	Axin2	axin 2
214105	-6.4006	-1.9454	6.9121	0.0085615	0.042239	Sox30	SRY (sex determining region Y)-box 30
100628577	-6.4009	-1.9842	7.8961	0.0049541	0.031257	Mir5098	microRNA 5098
13086	-6.4011	-2.0017	8.5976	0.003366	0.025326	Cyp2a4	"cytochrome P450, family 2, subfamily a, polypeptide 4"
237930	-6.402	-0.42313	9.4699	0.0020887	0.019647	Ttll6	"tubulin tyrosine ligase-like family, member 6"
11438	-6.403	-1.1665	6.7402	0.0094264	0.04486	Chrna4	"cholinergic receptor, nicotinic, alpha polypeptide 4"
17836	-6.4051	1.2591	11.679	0.00063217	0.011411	Mug1	murinoglobulin 1
16949	-6.4063	0.31611	7.5458	0.006015	0.034541	Loxl1	lysyl oxidase-like 1
12834	-6.4082	-1.9972	7.6895	0.0055542	0.033346	Col6a2	"collagen, type VI, alpha 2"
11304	-6.4102	0.024569	8.5807	0.0033974	0.02544	Abca4	"ATP-binding cassette, sub-family A (ABC1), member 4"
214568	-6.4102	-2.0806	7.8515	0.005078	0.031738	Gm136	predicted gene 136
214575	-6.4121	-0.047788	7.6413	0.0057046	0.033718	Tdrd5	tudor domain containing 5
102075	-6.4137	-1.8534	11.843	0.00057879	0.010946	Plekhg4	"pleckstrin homology domain containing, family G (with RhoGef domain) member 4"
225998	-6.414	1.7664	14.271	0.0001583	0.0058037	Rorb	RAR-related orphan receptor beta
80892	-6.4142	1.5758	12.882	0.00033174	0.0084369	Zfhx4	zinc finger homeodomain 4
18509	-6.415	-1.9691	12.66	0.00037352	0.0089209	Pax7	paired box 7
215627	-6.418	-1.9348	7.3858	0.0065741	0.036129	Zbtb8b	zinc finger and BTB domain containing 8b
72789	-6.419	-0.49354	8.3852	0.0037828	0.027035	Veph1	ventricular zone expressed PH domain-containing 1
114301	-6.4194	-1.1013	7.1915	0.007325	0.038436	Palmd	palmdelphin
230612	-6.4201	-1.7742	11.891	0.00056418	0.010876	Slc5a9	"solute carrier family 5 (sodium/glucose cotransporter), member 9"
12837	-6.4218	0.72896	9.1531	0.0024829	0.021537	Col8a1	"collagen, type VIII, alpha 1"
18988	-6.4237	-1.9805	8.0917	0.0044469	0.029316	Pou2f3	"POU domain, class 2, transcription factor 3"
12307	-6.4269	-0.32262	10.328	0.0013105	0.015649	Calb1	calbindin 1
382221	-6.4269	-0.39888	8.0682	0.0045048	0.029574	Gm1141	predicted gene 1141
16572	-6.4279	0.68337	8.0002	0.0046773	0.030242	Kif5a	kinesin family member 5A
30952	-6.4288	-1.0258	9.2038	0.0024151	0.02126	Cngb3	cyclic nucleotide gated channel beta 3
269615	-6.4307	-1.9307	10.548	0.0011634	0.014847	Plch2	"phospholipase C, eta 2"
74602	-6.4312	-1.7063	11.585	0.00066479	0.011642	4833428L15Rik	RIKEN cDNA 4833428L15 gene
83813	-6.4354	-1.0161	8.9423	0.0027864	0.022853	Tnk1	"tyrosine kinase, non-receptor, 1"
228432	-6.4371	1.2301	8.873	0.0028942	0.023384	Ano3	anoctamin 3
17380	-6.4374	-1.151	11.947	0.00054746	0.010673	Mme	membrane metallo endopeptidase
319482	-6.4376	-1.4549	10.578	0.0011444	0.014802	9530053A07Rik	RIKEN cDNA 9530053A07 gene
18766	-6.4388	-1.8979	9.2009	0.0024189	0.02126	Pkdrej	polycystin (PKD) family receptor for egg jelly
320452	-6.4428	-1.9949	12.284	0.00045697	0.009908	P4ha3	"procollagen-proline, 2-oxoglutarate 4-dioxygenase (proline 4-hydroxylase), alpha polypeptide III"
20274	-6.4428	-0.39502	9.5808	0.0019662	0.019051	Scn9a	"sodium channel, voltage-gated, type IX, alpha"
55987	-6.4439	-0.389	7.0943	0.0077328	0.03969	Cpxm2	carboxypeptidase X 2 (M14 family)
620697	-6.444	-1.6605	11.83	0.00058282	0.010946	Vmn2r68	"vomeronasal 2, receptor 68"
241051	-6.444	-1.0697	7.4127	0.0064765	0.035845	AA619741	expressed sequence AA619741
239652	-6.4474	-1.9296	7.7426	0.0053933	0.03287	Zfp641	zinc finger protein 641
105450	-6.4504	0.90267	13.933	0.00018943	0.0064012	Mmrn2	multimerin 2
70909	-6.4508	0.091392	7.6544	0.0056634	0.033616	4921504E06Rik	RIKEN cDNA 4921504E06 gene
238680	-6.4528	-0.3047	7.0317	0.0080079	0.040397	Cntnap3	contactin associated protein-like 3
258339	-6.4536	-0.54427	7.751	0.0053682	0.032802	Olfr1269	olfactory receptor 1269
100034739	-6.4567	-0.33013	8.9237	0.002815	0.022981	Gm17762	"predicted gene, 17762"
14406	-6.4572	-0.26834	6.7669	0.0092865	0.044451	Gabrg2	"gamma-aminobutyric acid (GABA) A receptor, subunit gamma 2"
232313	-6.4607	-1.9452	7.5019	0.0061635	0.034837	Gxylt2	glucoside xylosyltransferase 2
209195	-6.4609	-0.5252	10.507	0.0011895	0.014937	Clic6	chloride intracellular channel 6
13608	-6.4615	0.30262	8.1686	0.0042621	0.028752	Edar	ectodysplasin-A receptor
319642	-6.4671	-1.9766	10.821	0.0010035	0.013931	Rab9b	"RAB9B, member RAS oncogene family"
16519	-6.4674	-2.0171	6.4469	0.011114	0.049676	Kcnj3	"potassium inwardly-rectifying channel, subfamily J, member 3"
20377	-6.4679	-1.89	6.7075	0.0096008	0.045268	Sfrp1	secreted frizzled-related protein 1
20404	-6.4699	-1.8547	8.1527	0.0042997	0.028886	Sh3gl2	SH3-domain GRB2-like 2
381531	-6.4705	-2.0335	7.5543	0.0059869	0.034407	Mup21	major urinary protein 21
257947	-6.4709	-1.8616	12.949	0.00032001	0.0083338	Olfr543	olfactory receptor 543
14400	-6.4761	-0.37739	9.6669	0.0018762	0.018678	Gabrb1	"gamma-aminobutyric acid (GABA) A receptor, subunit beta 1"
319764	-6.4766	-1.983	9.2028	0.0024165	0.02126	A730046J19Rik	RIKEN cDNA A730046J19 gene
69836	-6.4778	-1.949	8.2155	0.0041534	0.02839	Pla2g12b	"phospholipase A2, group XIIB"
192212	-6.4782	-1.0129	7.3954	0.0065389	0.036053	Prom2	prominin 2
73272	-6.4814	-1.055	8.3457	0.0038659	0.027332	1700108F19Rik	RIKEN cDNA 1700108F19 gene
72607	-6.4865	0.51846	9.2531	0.0023509	0.020986	Usp13	ubiquitin specific peptidase 13 (isopeptidase T-3)
70901	-6.4868	-1.966	7.8147	0.0051824	0.032111	4921524L21Rik	RIKEN cDNA 4921524L21 gene
546161	-6.4884	-0.30064	7.5095	0.0061373	0.034792	Fbxw18	F-box and WD-40 domain protein 18
70626	-6.4909	0.32303	8.1634	0.0042744	0.028765	5730522E02Rik	RIKEN cDNA 5730522E02 gene
231396	-6.4911	-1.8751	8.3181	0.0039253	0.027503	Ugt2b36	"UDP glucuronosyltransferase 2 family, polypeptide B36"
667338	-6.4912	0.36909	8.0885	0.0044547	0.029328	Gm8580	predicted gene 8580
76217	-6.4938	-0.36287	7.6499	0.0056775	0.033671	Jakmip2	janus kinase and microtubule interacting protein 2
319800	-6.4951	-1.0006	9.3764	0.002198	0.020146	Slc22a30	"solute carrier family 22, member 30"
654472	-6.4971	-0.33597	15.473	8.37e-05	0.004029	Gm12070	predicted gene 12070
268480	-6.5005	1.8358	13.881	0.00019476	0.0065297	Rapgefl1	Rap guanine nucleotide exchange factor (GEF)-like 1
14634	-6.501	0.16171	9.894	0.0016581	0.017703	Gli3	GLI-Kruppel family member GLI3
21789	-6.5021	-1.9031	6.4767	0.01093	0.049084	Tfpi2	tissue factor pathway inhibitor 2
22437	-6.5029	-0.93737	9.291	0.0023028	0.020778	Xirp1	xin actin-binding repeat containing 1
100705	-6.5045	1.1309	8.3453	0.0038668	0.027332	Acacb	acetyl-Coenzyme A carboxylase beta
320106	-6.506	-0.46252	9.4205	0.0021457	0.019821	Slc38a11	"solute carrier family 38, member 11"
23794	-6.5065	0.75879	8.4604	0.0036295	0.026408	Adamts5	"a disintegrin-like and metallopeptidase (reprolysin type) with thrombospondin type 1 motif, 5 (aggrecanase-2)"
21827	-6.5102	0.069826	7.0262	0.0080326	0.040463	Thbs3	thrombospondin 3
14725	-6.513	1.7428	12.386	0.00043264	0.009617	Lrp2	low density lipoprotein receptor-related protein 2
26563	-6.513	-1.9531	6.6505	0.009913	0.046027	Ror1	receptor tyrosine kinase-like orphan receptor 1
171382	-6.5151	-0.30211	7.1376	0.0075484	0.039142	Trpm8	"transient receptor potential cation channel, subfamily M, member 8"
50518	-6.5162	-1.2585	7.9987	0.0046811	0.030242	a	nonagouti
210198	-6.5259	-0.88036	10.862	0.00098145	0.013798	Gprc6a	"G protein-coupled receptor, family C, group 6, member A"
53419	-6.5267	1.4139	13.082	0.00029818	0.0080396	Corin	"corin, serine peptidase"
69679	-6.5277	-2.0248	8.422	0.003707	0.026725	2310043O21Rik	RIKEN cDNA 2310043O21 gene
258405	-6.5278	-1.979	8.077	0.004483	0.029464	Olfr1420	olfactory receptor 1420
71232	-6.5309	-2.0402	8.0606	0.0045239	0.029645	4933429K18Rik	RIKEN cDNA 4933429K18 gene
545428	-6.5378	0.24984	7.5127	0.0061265	0.034765	Ccdc141	coiled-coil domain containing 141
268878	-6.5387	0.11125	9.2208	0.0023928	0.021162	Atp13a5	ATPase type 13A5
329641	-6.5387	-0.99995	9.0018	0.0026971	0.022445	Sertm1	serine rich and transmembrane domain containing 1
240913	-6.5425	-0.91409	13.422	0.00024872	0.0074064	Adamts4	"a disintegrin-like and metallopeptidase (reprolysin type) with thrombospondin type 1 motif, 4"
625638	-6.5425	-2.0006	7.7342	0.0054186	0.032924	Fam43b	"family with sequence similarity 43, member B"
50916	-6.5427	-1.9012	7.3022	0.0068872	0.037076	Irx4	Iroquois homeobox 4
214579	-6.5473	0.51392	8.2719	0.0040264	0.027887	Aldh5a1	"aldhehyde dehydrogenase family 5, subfamily A1"
75409	-6.5493	0.71067	12.091	0.00050678	0.0103	Slitrk5	"SLIT and NTRK-like family, member 5"
666168	-6.5495	-1.854	8.0876	0.004457	0.029329	Cyp4a31	"cytochrome P450, family 4, subfamily a, polypeptide 31"
76405	-6.553	-1.9372	8.0234	0.0046176	0.030022	1700018B08Rik	RIKEN cDNA 1700018B08 gene
19281	-6.5537	-0.38313	9.8708	0.0016792	0.017785	Ptprt	"protein tyrosine phosphatase, receptor type, T"
319888	-6.5542	-0.74472	11.842	0.00057899	0.010946	Oacyl	O-acyltransferase like
258365	-6.5544	-1.8596	7.4118	0.0064799	0.035845	Olfr361	olfactory receptor 361
231470	-6.5567	0.88276	8.1286	0.0043572	0.02912	Fras1	Fraser extracellular matrix complex subunit 1
665227	-6.5583	-1.973	6.5372	0.010564	0.047915	Vmn2r94	"vomeronasal 2, receptor 94"
83396	-6.5612	-0.44855	7.0611	0.0078776	0.040067	Glis2	GLIS family zinc finger 2
245049	-6.5612	-1.969	6.7751	0.0092438	0.044304	Myrip	myosin VIIA and Rab interacting protein
207227	-6.5615	0.18632	9.448	0.0021138	0.019668	Stxbp5l	syntaxin binding protein 5-like
83563	-6.5652	-0.81424	8.8491	0.0029324	0.023562	Usp26	ubiquitin specific peptidase 26
209176	-6.5694	-0.91904	11.349	0.00075474	0.012169	Ido2	"indoleamine 2,3-dioxygenase 2"
66708	-6.5707	-0.97447	7.7272	0.0054396	0.03301	Krtap3-2	keratin associated protein 3-2
12745	-6.5754	-1.6937	10.123	0.0014647	0.01663	Clgn	calmegin
58178	-6.5755	-0.32269	8.2057	0.0041759	0.028475	Sorcs1	sortilin-related VPS10 domain containing receptor 1
667663	-6.5766	-0.33017	8.7949	0.0030208	0.023901	Myo3a	myosin IIIA
11450	-6.5787	-1.4048	7.3505	0.0067046	0.036496	Adipoq	"adiponectin, C1Q and collagen domain containing"
68952	-6.5787	-1.0296	7.2636	0.0070367	0.037509	Fam57b	"family with sequence similarity 57, member B"
20750	-6.5797	1.7781	8.8476	0.0029348	0.023563	Spp1	secreted phosphoprotein 1
73381	-6.5809	-0.96033	8.1021	0.0044215	0.029267	Cmtm2a	CKLF-like MARVEL transmembrane domain containing 2A
637896	-6.583	-1.8297	16.082	6.06e-05	0.0035083	Vmn2r78	"vomeronasal 2, receptor 78"
67402	-6.5839	-0.062354	6.8549	0.0088397	0.043144	Txndc8	thioredoxin domain containing 8
227998	-6.5841	-1.7906	12.302	0.00045239	0.0098848	4933409G03Rik	RIKEN cDNA 4933409G03 gene
269019	-6.5853	-1.9608	8.6549	0.0032618	0.024835	Stk32a	serine/threonine kinase 32A
674895	-6.5891	-0.85215	7.8662	0.0050367	0.031583	Nek10	NIMA (never in mitosis gene a)- related kinase 10
327963	-6.5899	-1.7813	6.9834	0.0082268	0.041087	Zfp616	zinc finger protein 616
214189	-6.5901	-1.8673	7.6697	0.0056155	0.033472	Scgn	"secretagogin, EF-hand calcium binding protein"
81879	-6.5913	0.72754	7.5643	0.0059535	0.034355	Tfcp2l1	transcription factor CP2-like 1
67252	-6.5914	-1.8615	10.539	0.001169	0.014847	Cap2	"CAP, adenylate cyclase-associated protein, 2 (yeast)"
100504285	-6.5916	-0.84981	7.9858	0.0047145	0.030332	Abhd12b	abhydrolase domain containing 12B
627743	-6.5926	-1.9219	7.6377	0.0057162	0.033718	Vmn2r105	"vomeronasal 2, receptor 105"
74002	-6.5953	0.14934	8.3374	0.0038838	0.027351	Psd2	pleckstrin and Sec7 domain containing 2
243967	-6.597	-1.889	7.1402	0.0075374	0.039142	Ntn5	netrin 5
226518	-6.6013	0.055846	12.507	0.00040539	0.0092484	Nmnat2	nicotinamide nucleotide adenylyltransferase 2
73407	-6.6068	-1.6985	7.5427	0.0060253	0.034572	Tepp	"testis, prostate and placenta expressed"
27206	-6.6114	0.62587	10.088	0.0014926	0.016774	Nrk	Nik related kinase
408191	-6.6122	1.5997	12.905	0.00032764	0.008388	Gm5415	predicted gene 5415
381823	-6.613	1.1333	9.2093	0.0024079	0.021242	Apold1	apolipoprotein L domain containing 1
74521	-6.6144	-1.9205	11.05	0.0008868	0.013148	Ppp4r4	"protein phosphatase 4, regulatory subunit 4"
73877	-6.6149	0.12865	7.3666	0.0066448	0.036381	4930432J09Rik	RIKEN cDNA 4930432J09 gene
100038714	-6.623	-1.7743	11.669	0.00063544	0.011426	Gm15401	predicted gene 15401
277343	-6.6249	-1.7006	9.0555	0.0026191	0.022093	Wfdc8	WAP four-disulfide core domain 8
56363	-6.6253	-1.8897	12.54	0.00039832	0.0091875	Tmeff2	transmembrane protein with EGF-like and two follistatin-like domains 2
70859	-6.6262	0.48398	11.32	0.00076681	0.012182	Lrrc63	leucine rich repeat containing 63
76444	-6.6289	-0.98551	6.4359	0.011184	0.049798	Krtap4-7	keratin associated protein 4-7
74978	-6.6302	0.94458	9.586	0.0019606	0.019051	Lrriq1	leucine-rich repeats and IQ motif containing 1
68460	-6.6316	-1.6325	7.864	0.0050429	0.031591	Dhrs7c	dehydrogenase/reductase (SDR family) member 7C
75563	-6.6328	-0.6807	7.1593	0.0074577	0.038886	Dnali1	"dynein, axonemal, light intermediate polypeptide 1"
75828	-6.6331	-1.838	11.574	0.00066886	0.011677	Hormad2	HORMA domain containing 2
[truncated: 1,175 more rows]

## Sheet: NPMZ vs PBSMZ
EntrezID	logFC	logCPM	LR	PValue	adj.P.Val	Symbols	Name
16819	12.204	4.3182	11.26	0.000792	0.02263	Lcn2	lipocalin 2
24108	10.959	2.5156	27.021	2.01e-07	2.51e-05	Ubd	ubiquitin D
17002	9.7455	6.5825	9.5834	0.0019635	0.040578	Ltf	lactotransferrin
12606	9.652	1.6256	13.705	0.00021391	0.0102	Cebpa	"CCAAT/enhancer binding protein (C/EBP), alpha"
69810	9.3804	3.2536	38.146	6.56e-10	1.52e-07	Clec4b1	"C-type lectin domain family 4, member b1"
14293	8.8385	4.9096	86.551	1.36e-20	2.4e-17	Fpr1	formyl peptide receptor 1
212980	8.7901	5.6001	44.251	2.89e-11	9.27e-09	Slc45a3	"solute carrier family 45, member 3"
19223	8.7841	3.5045	25.917	3.56e-07	4.27e-05	Ptgis	prostaglandin I2 (prostacyclin) synthase
668101	8.7244	2.9945	36.415	1.59e-09	3.31e-07	Sirpb1b	signal-regulatory protein beta 1B
14747	8.6818	0.53706	11.315	0.00076864	0.022051	Cmklr1	chemokine-like receptor 1
13400	8.6362	4.0455	29.444	5.76e-08	8.46e-06	Dmpk	dystrophia myotonica-protein kinase
12475	8.6164	5.6015	93.999	3.16e-22	1.11e-18	Cd14	CD14 antigen
17474	8.5566	0.93733	13.526	0.00023524	0.01068	Clec4d	"C-type lectin domain family 4, member d"
12409	8.527	2.5258	19.348	1.09e-05	0.00090428	Cbr2	carbonyl reductase 2
76408	8.4799	6.5221	50.343	1.29e-12	5.44e-10	Abcc3	"ATP-binding cassette, sub-family C (CFTR/MRP), member 3"
20202	8.421	7.586	10.727	0.001056	0.026951	S100a9	S100 calcium binding protein A9 (calgranulin B)
19274	8.3426	4.7376	35.309	2.81e-09	5.52e-07	Ptprm	"protein tyrosine phosphatase, receptor type, M"
74760	8.3343	5.6107	73.244	1.15e-17	9.51e-15	Rab3il1	RAB3A interacting protein (rabin3)-like 1
16995	8.3092	2.0959	11.988	0.00053537	0.017372	Ltb4r1	leukotriene B4 receptor 1
114644	8.2925	0.86184	9.1991	0.0024213	0.045753	Slc13a3	"solute carrier family 13 (sodium-dependent dicarboxylate transporter), member 3"
14133	8.2358	8.8066	113.34	1.82e-26	2.56e-22	Fcna	ficolin A
170741	8.2356	5.4501	98.565	3.14e-23	1.74e-19	Pilrb1	paired immunoglobin-like type 2 receptor beta 1
16658	8.2354	6.4736	41.773	1.02e-10	2.73e-08	Mafb	"v-maf musculoaponeurotic fibrosarcoma oncogene family, protein B (avian)"
22041	8.1692	9.4268	98.248	3.69e-23	1.74e-19	Trf	transferrin
21391	8.1475	4.9476	43.793	3.65e-11	1.09e-08	Tbxas1	"thromboxane A synthase 1, platelet"
18054	8.1017	8.1341	9.3179	0.0022693	0.043938	Ngp	neutrophilic granule protein
53945	8.1004	10.414	86.593	1.33e-20	2.4e-17	Slc40a1	"solute carrier family 40 (iron-regulated transporter), member 1"
22329	8.0606	9.4904	78.318	8.77e-19	1.38e-15	Vcam1	vascular cell adhesion molecule 1
381680	8.0588	2.3519	16.916	3.91e-05	0.0026767	Nxpe5	"neurexophilin and PC-esterase domain family, member 5"
101488	8.044	5.2634	51.768	6.24e-13	2.84e-10	Slco2b1	"solute carrier organic anion transporter family, member 2b1"
545812	8.0115	5.4507	71.012	3.55e-17	2.64e-14	Pilrb2	paired immunoglobin-like type 2 receptor beta 2
17395	7.9879	4.1061	8.9713	0.0027426	0.049582	Mmp9	matrix metallopeptidase 9
12771	7.9785	6.5987	77.013	1.7e-18	2.18e-15	Ccr3	chemokine (C-C motif) receptor 3
75552	7.9712	2.9516	19.728	8.93e-06	0.00076381	Paqr9	progestin and adipoQ receptor family member IX
56620	7.9521	7.2934	86.946	1.12e-20	2.4e-17	Clec4n	"C-type lectin domain family 4, member n"
320736	7.936	3.9801	31.462	2.03e-08	3.3e-06	Vstm4	V-set and transmembrane domain containing 4
14586	7.864	4.9652	35.718	2.28e-09	4.53e-07	Gfra2	glial cell line derived neurotrophic factor family receptor alpha 2
14129	7.863	3.945	44.039	3.22e-11	9.88e-09	Fcgr1	"Fc receptor, IgG, high affinity I"
26362	7.8454	8.5868	50.692	1.08e-12	4.77e-10	Axl	AXL receptor tyrosine kinase
18173	7.8004	7.1386	75.162	4.34e-18	5.1e-15	Slc11a1	"solute carrier family 11 (proton-coupled divalent metal ion transporters), member 1"
16176	7.7975	5.0321	25.022	5.67e-07	6.4e-05	Il1b	interleukin 1 beta
21816	7.7764	4.7492	24.393	7.86e-07	8.6e-05	Tgm1	"transglutaminase 1, K polypeptide"
15439	7.7763	5.2241	22.904	1.7e-06	0.00017422	Hp	haptoglobin
11997	7.7745	2.5055	28.257	1.06e-07	1.5e-05	Akr1b7	"aldo-keto reductase family 1, member B7"
278180	7.7698	1.7779	8.9849	0.0027222	0.049452	Vsig4	V-set and immunoglobulin domain containing 4
12266	7.7614	5.2466	28.546	9.15e-08	1.3e-05	C3	complement component 3
12259	7.7542	7.8052	74.473	6.15e-18	6.2e-15	C1qa	"complement component 1, q subcomponent, alpha polypeptide"
672763	7.7137	2.21	15.094	0.00010227	0.0057284	Gm13710	predicted gene 13710
21810	7.7099	5.4303	78.059	1e-18	1.41e-15	Tgfbi	"transforming growth factor, beta induced"
11770	7.7007	1.8504	22.607	1.99e-06	0.00019619	Fabp4	"fatty acid binding protein 4, adipocyte"
19085	7.6947	3.3699	23.165	1.49e-06	0.00015433	Prkar1b	"protein kinase, cAMP dependent regulatory, type I beta"
15446	7.6897	6.8009	71.242	3.16e-17	2.48e-14	Hpgd	hydroxyprostaglandin dehydrogenase 15 (NAD)
14131	7.612	7.0619	58.453	2.08e-14	1.22e-11	Fcgr3	"Fc receptor, IgG, low affinity III"
195646	7.5967	4.5226	47.616	5.18e-12	1.93e-09	Hs3st2	heparan sulfate (glucosamine) 3-O-sulfotransferase 2
80281	7.5603	2.7015	23.469	1.27e-06	0.00013377	Cttnbp2nl	CTTNBP2 N-terminal like
232801	7.5535	3.1237	32.267	1.34e-08	2.26e-06	Lilra5	"leukocyte immunoglobulin-like receptor, subfamily A (with TM domain), member 5"
170706	7.5335	3.1481	34.274	4.79e-09	8.77e-07	Tmem37	transmembrane protein 37
15216	7.516	6.1564	74.767	5.3e-18	5.75e-15	Hfe	homeostatic iron regulator
12986	7.4636	5.3957	37.173	1.08e-09	2.42e-07	Csf3r	colony stimulating factor 3 receptor (granulocyte)
13587	7.4541	0.36007	15.167	9.84e-05	0.0055937	Ear2	"eosinophil-associated, ribonuclease A family, member 2"
56760	7.4415	3.9044	39.137	3.95e-10	9.45e-08	Clec1b	"C-type lectin domain family 1, member b"
54725	7.4136	5.5568	50.081	1.48e-12	5.79e-10	Cadm1	cell adhesion molecule 1
224840	7.4056	7.2959	64.035	1.22e-15	7.84e-13	Treml4	triggering receptor expressed on myeloid cells-like 4
17000	7.3795	3.0442	22.141	2.53e-06	0.00024489	Ltbr	lymphotoxin B receptor
16956	7.3768	4.5895	50.125	1.44e-12	5.79e-10	Lpl	lipoprotein lipase
17532	7.3634	1.3179	13.595	0.00022678	0.010533	Mras	muscle and microspikes RAS
22259	7.3387	5.8897	64.912	7.83e-16	5.26e-13	Nr1h3	"nuclear receptor subfamily 1, group H, member 3"
239849	7.3182	1.4637	14.832	0.00011754	0.0063275	Cd200r4	CD200 receptor 4
353346	7.3106	4.272	45.025	1.95e-11	6.66e-09	Gpr141	G protein-coupled receptor 141
11801	7.29	7.1657	64.977	7.58e-16	5.26e-13	Cd5l	CD5 antigen-like
276891	7.2895	4.7549	51.919	5.78e-13	2.72e-10	Timd4	T cell immunoglobulin and mucin domain containing 4
11687	7.2646	4.0756	13.032	0.00030629	0.012459	Alox15	arachidonate 15-lipoxygenase
14555	7.2419	3.3634	24.581	7.13e-07	7.92e-05	Gpd1	glycerol-3-phosphate dehydrogenase 1 (soluble)
12268	7.2378	3.4426	17.339	3.13e-05	0.0022107	C4b	complement component 4B (Chido blood group)
20305	7.235	6.3816	41.726	1.05e-10	2.74e-08	Ccl6	chemokine (C-C motif) ligand 6
69583	7.1862	-0.090998	13.574	0.00022937	0.010615	Tnfsf13	"tumor necrosis factor (ligand) superfamily, member 13"
66859	7.1727	4.2875	26.308	2.91e-07	3.54e-05	Slc16a9	"solute carrier family 16 (monocarboxylic acid transporters), member 9"
76261	7.1344	1.931	11.854	0.00057544	0.01805	0610040J01Rik	RIKEN cDNA 0610040J01 gene
21944	7.13	-0.29611	11.51	0.00069217	0.020482	Tnfsf12	"tumor necrosis factor (ligand) superfamily, member 12"
19016	7.1099	4.767	53.63	2.42e-13	1.27e-10	Pparg	peroxisome proliferator activated receptor gamma
23886	7.0912	3.0033	16.395	5.14e-05	0.0033835	Gdf15	growth differentiation factor 15
214968	7.0891	4.9335	27.806	1.34e-07	1.8e-05	Sema6d	"sema domain, transmembrane domain (TM), and cytoplasmic domain, (semaphorin) 6D"
16524	7.0819	1.5506	15.017	0.00010657	0.005922	Kcnj9	"potassium inwardly-rectifying channel, subfamily J, member 9"
12978	7.0695	9.3799	53.289	2.88e-13	1.45e-10	Csf1r	colony stimulating factor 1 receptor
231805	7.0514	6.3245	86.841	1.18e-20	2.4e-17	Pilra	paired immunoglobin-like type 2 receptor alpha
80719	7.0377	6.1697	74.207	7.03e-18	6.62e-15	Igsf6	"immunoglobulin superfamily, member 6"
30794	7.0233	2.951	22.881	1.72e-06	0.000175	Pdlim4	PDZ and LIM domain 4
381484	6.9878	3.9301	31.694	1.8e-08	2.96e-06	Gm5150	predicted gene 5150
320832	6.9783	4.0778	38.95	4.35e-10	1.02e-07	Sirpb1a	signal-regulatory protein beta 1A
16419	6.9644	5.8293	36.984	1.19e-09	2.55e-07	Itgb5	integrin beta 5
20661	6.9488	3.8743	25.849	3.69e-07	4.38e-05	Sort1	sortilin 1
76477	6.9281	3.2914	27.667	1.44e-07	1.88e-05	Pcolce2	procollagen C-endopeptidase enhancer 2
69574	6.9264	3.4942	37.258	1.03e-09	2.36e-07	Cmbl	carboxymethylenebutenolidase-like (Pseudomonas)
21928	6.8655	4.6997	49.17	2.35e-12	8.96e-10	Tnfaip2	"tumor necrosis factor, alpha-induced protein 2"
83382	6.8533	5.5365	73.875	8.32e-18	7.34e-15	Siglece	sialic acid binding Ig-like lectin E
16175	6.8492	2.1492	15.327	9.04e-05	0.0053185	Il1a	interleukin 1 alpha
12262	6.8416	8.965	52.581	4.13e-13	2.01e-10	C1qc	"complement component 1, q subcomponent, C chain"
20568	6.8322	8.5837	28.567	9.05e-08	1.3e-05	Slpi	secretory leukocyte peptidase inhibitor
11812	6.8085	2.7012	25.671	4.05e-07	4.72e-05	Apoc1	apolipoprotein C-I
74481	6.7936	0.92875	9.2126	0.0024036	0.045662	Batf2	"basic leucine zipper transcription factor, ATF-like 2"
224014	6.7926	3.0818	31.17	2.36e-08	3.79e-06	Fgd4	"FYVE, RhoGEF and PH domain containing 4"
27355	6.791	2.3417	15.288	9.23e-05	0.0053634	Pald1	"phosphatase domain containing, paladin 1"
13857	6.7882	3.4147	29.946	4.44e-08	6.67e-06	Epor	erythropoietin receptor
50934	6.6944	4.6502	27.88	1.29e-07	1.77e-05	Slc7a8	"solute carrier family 7 (cationic amino acid transporter, y+ system), member 8"
12504	6.6923	3.5845	20.688	5.4e-06	0.00048896	Cd4	CD4 antigen
26888	6.6897	4.1754	40.181	2.31e-10	5.83e-08	Clec4a2	"C-type lectin domain family 4, member a2"
170744	6.6262	3.0557	15.84	6.89e-05	0.004222	Tlr8	toll-like receptor 8
68481	6.6165	4.9529	43.701	3.83e-11	1.1e-08	Mpzl1	myelin protein zero-like 1
15368	6.6109	9.0331	32.489	1.2e-08	2.04e-06	Hmox1	heme oxygenase 1
20617	6.5922	2.4191	13.132	0.00029026	0.012167	Snca	"synuclein, alpha"
234797	6.5904	4.994	35.155	3.04e-09	5.89e-07	6430548M08Rik	RIKEN cDNA 6430548M08 gene
14425	6.5764	3.0212	19.096	1.24e-05	0.001024	Galnt3	polypeptide N-acetylgalactosaminyltransferase 3
14664	6.5633	0.39352	10.102	0.0014815	0.033484	Slc6a9	"solute carrier family 6 (neurotransmitter transporter, glycine), member 9"
17386	6.5307	0.71716	13.092	0.00029658	0.012349	Mmp13	matrix metallopeptidase 13
72433	6.525	1.445	10.892	0.00096584	0.025771	Rab38	"RAB38, member RAS oncogene family"
20533	6.5214	2.1228	12.032	0.00052294	0.01709	Slc4a1	"solute carrier family 4 (anion exchanger), member 1"
232975	6.5119	4.1849	31.891	1.63e-08	2.71e-06	Atp1a3	"ATPase, Na+/K+ transporting, alpha 3 polypeptide"
68337	6.4805	6.0964	50.313	1.31e-12	5.44e-10	Crip2	cysteine rich protein 2
98496	6.4765	3.6589	36.339	1.66e-09	3.39e-07	Pid1	phosphotyrosine interaction domain containing 1
104099	6.475	5.0823	25.914	3.57e-07	4.27e-05	Itga9	integrin alpha 9
54635	6.4699	1.9074	14.415	0.00014667	0.0074468	Pdgfc	"platelet-derived growth factor, C polypeptide"
77037	6.4663	2.2988	17.66	2.64e-05	0.0019624	Mrap	melanocortin 2 receptor accessory protein
217305	6.4552	5.377	61.149	5.29e-15	3.25e-12	Cd300ld	CD300 molecule like family member d
228662	6.4443	1.7158	9.8367	0.0017106	0.036864	Btbd3	BTB (POZ) domain containing 3
26879	6.4399	2.6136	16.203	5.69e-05	0.0036506	B3galnt1	"UDP-GalNAc:betaGlcNAc beta 1,3-galactosaminyltransferase, polypeptide 1"
12273	6.428	4.3729	18.659	1.56e-05	0.0012751	C5ar1	complement component 5a receptor 1
140483	6.371	1.2317	9.6148	0.0019302	0.040133	Hnmt	histamine N-methyltransferase
60440	6.3522	2.9987	27.201	1.83e-07	2.33e-05	Iigp1	interferon inducible GTPase 1
14456	6.3461	2.8629	12.555	0.00039518	0.014564	Gas6	growth arrest specific 6
20446	6.334	3.1946	27.61	1.48e-07	1.92e-05	St6galnac2	"ST6 (alpha-N-acetyl-neuraminyl-2,3-beta-galactosyl-1,3)-N-acetylgalactosaminide alpha-2,6-sialyltransferase 2"
545260	6.3339	1.5431	10.974	0.00092418	0.025038	Arsi	arylsulfatase i
18022	6.3222	3.4673	24.075	9.27e-07	0.00010062	Nfe2	"nuclear factor, erythroid derived 2"
69781	6.3189	2.5309	13.526	0.00023531	0.01068	1600010M07Rik	RIKEN cDNA 1600010M07 gene
207474	6.3146	1.371	9.5123	0.002041	0.041156	Kctd12b	potassium channel tetramerisation domain containing 12b
19128	6.3136	2.8504	21.307	3.91e-06	0.00036328	Pros1	protein S (alpha)
15951	6.3099	3.537	34.819	3.62e-09	6.9e-07	Ifi204	interferon activated gene 204
66277	6.2564	2.1822	16.213	5.66e-05	0.0036476	Klf15	Kruppel-like factor 15
17533	6.2391	7.1292	37.058	1.15e-09	2.5e-07	Mrc1	"mannose receptor, C type 1"
20541	6.2298	3.5383	14.207	0.00016373	0.0081373	Slc8a1	"solute carrier family 8 (sodium/calcium exchanger), member 1"
71746	6.212	1.2863	10.553	0.0011597	0.028371	Rgl3	ral guanine nucleotide dissociation stimulator-like 3
12260	6.1748	8.9627	37.054	1.15e-09	2.5e-07	C1qb	"complement component 1, q subcomponent, beta polypeptide"
14934	6.1744	2.7941	10.563	0.0011536	0.028269	Gypa	glycophorin A
21817	6.1722	6.1542	36.248	1.74e-09	3.5e-07	Tgm2	"transglutaminase 2, C polypeptide"
17110	6.1699	2.9616	16.104	5.99e-05	0.0038285	Lyz1	lysozyme 1
381924	6.1561	6.9488	27.848	1.31e-07	1.78e-05	Itgad	"integrin, alpha D"
16181	6.1452	2.9124	9.1834	0.0024422	0.046069	Il1rn	interleukin 1 receptor antagonist
56221	6.125	2.1058	11.96	0.00054345	0.017412	Ccl24	chemokine (C-C motif) ligand 24
56644	6.1134	4.031	27.097	1.94e-07	2.44e-05	Clec7a	"C-type lectin domain family 7, member a"
104252	6.1103	2.9746	14.528	0.00013807	0.0070866	Cdc42ep2	CDC42 effector protein (Rho GTPase binding) 2
269799	6.1087	4.603	33.949	5.66e-09	1.01e-06	Clec4a1	"C-type lectin domain family 4, member a1"
242662	6.1018	2.3985	14.722	0.0001246	0.0066116	Rims3	regulating synaptic membrane exocytosis 3
213002	6.0971	4.1991	22.06	2.64e-06	0.00025238	Ifitm6	interferon induced transmembrane protein 6
21858	6.0896	6.0175	43.772	3.69e-11	1.09e-08	Timp2	tissue inhibitor of metalloproteinase 2
11656	6.0875	3.7872	36.573	1.47e-09	3.1e-07	Alas2	"aminolevulinic acid synthase 2, erythroid"
16164	6.0725	4.8456	17.336	3.13e-05	0.0022107	Il13ra1	"interleukin 13 receptor, alpha 1"
234911	6.0634	0.50892	9.3502	0.0022296	0.043469	Mmp27	matrix metallopeptidase 27
171285	6.0588	2.7735	12.398	0.00042971	0.015259	Havcr2	hepatitis A virus cellular receptor 2
17132	6.0525	2.4295	19.933	8.02e-06	0.00069447	Maf	avian musculoaponeurotic fibrosarcoma oncogene homolog
239827	6.0403	2.0625	12.279	0.00045815	0.015734	Pigz	"phosphatidylinositol glycan anchor biosynthesis, class Z"
14538	6.039	4.0789	15.403	8.69e-05	0.0051297	Gcnt2	"glucosaminyl (N-acetyl) transferase 2, I-branching enzyme"
14860	6.0174	1.2213	10.573	0.0011477	0.028174	Gsta4	"glutathione S-transferase, alpha 4"
210029	5.967	5.1776	47.263	6.21e-12	2.25e-09	Metrnl	"meteorin, glial cell differentiation regulator-like"
17289	5.9655	6.1412	23.011	1.61e-06	0.00016593	Mertk	MER proto-oncogene tyrosine kinase
214359	5.9505	5.0293	54.379	1.65e-13	8.97e-11	Tmem51	transmembrane protein 51
14345	5.9505	2.9118	12.221	0.00047244	0.016108	Fut4	fucosyltransferase 4
19224	5.9227	6.29	30.723	2.98e-08	4.62e-06	Ptgs1	prostaglandin-endoperoxide synthase 1
14544	5.9088	3.4391	21.969	2.77e-06	0.00026255	Gda	guanine deaminase
58860	5.9068	5.3953	42.267	7.96e-11	2.25e-08	Adamdec1	"ADAM-like, decysin 1"
12709	5.9	5.5607	30.598	3.17e-08	4.87e-06	Ckb	"creatine kinase, brain"
93671	5.8961	5.263	21.037	4.5e-06	0.00041287	Cd163	CD163 antigen
74127	5.8921	2.9833	13.413	0.00024985	0.011047	Krt80	keratin 80
232288	5.8911	5.2767	25.784	3.82e-07	4.49e-05	Frmd4b	FERM domain containing 4B
66205	5.8762	5.4583	55.64	8.71e-14	4.91e-11	Cd302	CD302 antigen
27055	5.8269	2.1043	11.064	0.00088023	0.024458	Fkbp9	FK506 binding protein 9
279572	5.7756	5.2828	41.827	9.97e-11	2.71e-08	Tlr13	toll-like receptor 13
65962	5.7167	2.352	18.587	1.62e-05	0.0013096	Slc9a3r2	"solute carrier family 9 (sodium/hydrogen exchanger), member 3 regulator 2"
217333	5.7161	2.9068	14.121	0.00017145	0.0084915	Trim47	tripartite motif-containing 47
11421	5.6746	4.5058	19.523	9.94e-06	0.00083518	Ace	angiotensin I converting enzyme (peptidyl-dipeptidase A) 1
21414	5.6555	2.7126	9.3747	0.0022	0.043213	Tcf7	"transcription factor 7, T cell specific"
227933	5.6429	3.1791	16.405	5.12e-05	0.0033835	Ccdc148	coiled-coil domain containing 148
232371	5.6368	1.3294	9.1378	0.0025038	0.046732	C1rl	"complement component 1, r subcomponent-like"
16822	5.6305	6.2794	44.072	3.16e-11	9.88e-09	Lcp2	lymphocyte cytosolic protein 2
217306	5.6053	6.0201	42.024	9.02e-11	2.5e-08	Cd300e	CD300E molecule
109246	5.5957	2.3965	8.9796	0.0027301	0.049523	Tspan9	tetraspanin 9
21937	5.5414	4.4934	25.36	4.76e-07	5.46e-05	Tnfrsf1a	"tumor necrosis factor receptor superfamily, member 1a"
71712	5.4969	2.3118	12.706	0.00036454	0.013795	Dram1	DNA-damage regulated autophagy modulator 1
20970	5.4954	7.2083	25.561	4.29e-07	4.96e-05	Sdc3	syndecan 3
12765	5.4781	3.9158	11.187	0.00082374	0.023348	Cxcr2	chemokine (C-X-C motif) receptor 2
14962	5.4536	5.0548	39.69	2.98e-10	7.37e-08	Cfb	complement factor B
20612	5.4429	3.9012	10.813	0.0010077	0.026454	Siglec1	"sialic acid binding Ig-like lectin 1, sialoadhesin"
52163	5.4386	4.5475	22.817	1.78e-06	0.00017966	Camk1	calcium/calmodulin-dependent protein kinase I
19746	5.4363	2.9256	9.8739	0.0016764	0.036347	Rhd	"Rh blood group, D antigen"
217304	5.4272	4.149	22.057	2.65e-06	0.00025238	Cd300lb	CD300 molecule like family member B
67971	5.3851	3.7003	19.767	8.75e-06	0.00075303	Tppp3	tubulin polymerization-promoting protein family member 3
74748	5.3757	2.3109	8.9776	0.0027331	0.049523	Slamf8	SLAM family member 8
14735	5.3727	2.0648	11.569	0.00067063	0.020013	Gpc4	glypican 4
16480	5.3686	5.6337	40.618	1.85e-10	4.75e-08	Jup	junction plakoglobin
224794	5.3676	3.1929	22.677	1.92e-06	0.00019189	Enpp4	ectonucleotide pyrophosphatase/phosphodiesterase 4
51875	5.329	3.0598	15.225	9.54e-05	0.0054747	Tmem141	transmembrane protein 141
11302	5.3181	2.7013	10.668	0.00109	0.027444	Aatk	apoptosis-associated tyrosine kinase
232941	5.3072	2.4035	11.755	0.00060691	0.0188	Ppm1n	"protein phosphatase, Mg2+/Mn2+ dependent, 1N (putative)"
16971	5.2967	6.2887	21.241	4.05e-06	0.00037357	Lrp1	low density lipoprotein receptor-related protein 1
110095	5.2935	4.9229	44.988	1.98e-11	6.66e-09	Pygl	liver glycogen phosphorylase
240327	5.2909	2.8921	13.063	0.00030124	0.012433	Gm4951	predicted gene 4951
18755	5.2875	3.4584	20.56	5.78e-06	0.0005195	Prkch	"protein kinase C, eta"
57080	5.2727	3.729	14.395	0.00014819	0.0074608	Gtf2ird1	general transcription factor II I repeat domain-containing 1
19277	5.2685	3.4588	18.467	1.73e-05	0.0013789	Ptpro	"protein tyrosine phosphatase, receptor type, O"
26464	5.2501	2.2445	12.859	0.00033593	0.013166	Vnn3	vanin 3
11813	5.2494	4.2901	19.635	9.37e-06	0.00079223	Apoc2	apolipoprotein C-II
217169	5.2465	2.6634	11.365	0.00074827	0.021555	Tns4	tensin 4
66060	5.2344	2.3361	17.59	2.74e-05	0.002015	Cystm1	cysteine-rich transmembrane module containing 1
109901	5.2342	4.359	17.486	2.89e-05	0.0020847	Cela1	"chymotrypsin-like elastase family, member 1"
76187	5.2314	1.6007	12.494	0.00040835	0.014741	Adhfe1	"alcohol dehydrogenase, iron containing, 1"
215690	5.2285	4.514	26.613	2.49e-07	3.05e-05	Nav1	neuron navigator 1
27007	5.2007	3.0519	14.563	0.00013558	0.0070619	Klrk1	"killer cell lectin-like receptor subfamily K, member 1"
56807	5.194	3.5762	10.067	0.0015099	0.033851	Scamp5	secretory carrier membrane protein 5
65970	5.1828	4.463	27.788	1.35e-07	1.8e-05	Lima1	LIM domain and actin binding 1
26874	5.1759	3.2393	20.277	6.7e-06	0.00059101	Abcd2	"ATP-binding cassette, sub-family D (ALD), member 2"
12501	5.1749	1.7726	9.7463	0.0017968	0.038486	Cd3e	"CD3 antigen, epsilon polypeptide"
236920	5.1641	2.2824	13.044	0.00030427	0.012459	Stard8	START domain containing 8
14127	5.1505	7.9277	34.498	4.27e-09	8.03e-07	Fcer1g	"Fc receptor, IgE, high affinity I, gamma polypeptide"
16490	5.1449	3.7776	12.558	0.00039456	0.014564	Kcna2	"potassium voltage-gated channel, shaker-related subfamily, member 2"
64540	5.1251	5.197	46.21	1.06e-11	3.75e-09	Tspan4	tetraspanin 4
71816	5.1234	0.98229	9.3587	0.0022193	0.043386	Rnf180	ring finger protein 180
67016	5.0666	4.7422	23.468	1.27e-06	0.00013377	Tbc1d2b	"TBC1 domain family, member 2B"
102103	5.0627	2.9746	13.301	0.0002652	0.011532	Mtus1	mitochondrial tumor suppressor 1
18606	5.0515	3.272	11.416	0.00072817	0.021105	Enpp2	ectonucleotide pyrophosphatase/phosphodiesterase 2
11745	5.0472	3.4999	13.594	0.00022686	0.010533	Anxa3	annexin A3
14389	5.0392	3.0664	13.179	0.00028313	0.01193	Gab2	growth factor receptor bound protein 2-associated protein 2
12044	5.0244	3.0365	18.643	1.58e-05	0.0012786	Bcl2a1a	B cell leukemia/lymphoma 2 related protein A1a
18729	5.0085	1.5814	15.951	6.5e-05	0.0040956	Pira6	paired-Ig-like receptor A6
66412	5.0038	2.1903	12.756	0.00035479	0.013535	Arrdc4	arrestin domain containing 4
319622	4.996	2.4699	10.604	0.0011286	0.02783	Itpripl2	"inositol 1,4,5-triphosphate receptor interacting protein-like 2"
18647	4.9818	3.8557	18.211	1.98e-05	0.0015346	Cdk14	cyclin-dependent kinase 14
23859	4.9241	1.8752	9.7004	0.0018423	0.039204	Dlg2	discs large MAGUK scaffold protein 2
74030	4.9124	3.0165	17.37	3.08e-05	0.0021991	Rin2	Ras and Rab interactor 2
16068	4.9089	4.3302	30.141	4.02e-08	6.1e-06	Il18bp	interleukin 18 binding protein
58218	4.8426	2.9925	13.565	0.00023038	0.010627	Trem3	triggering receptor expressed on myeloid cells 3
11482	4.8275	3.7324	18.469	1.73e-05	0.0013789	Acvrl1	"activin A receptor, type II-like 1"
11820	4.8214	5.5569	44.426	2.64e-11	8.67e-09	App	amyloid beta (A4) precursor protein
17311	4.8085	2.6216	15.867	6.79e-05	0.004188	Kitl	kit ligand
72310	4.8018	3.4369	11.571	0.00067004	0.020013	Nkg7	natural killer cell group 7 sequence
56619	4.8011	3.5495	9.7033	0.0018393	0.039204	Clec4e	"C-type lectin domain family 4, member e"
74091	4.7888	2.8502	16.729	4.31e-05	0.0029261	Npl	N-acetylneuraminate pyruvate lyase
16905	4.7665	4.8672	31.03	2.54e-08	4.03e-06	Lmna	lamin A
14289	4.7458	1.7109	12.058	0.00051575	0.016969	Fpr2	formyl peptide receptor 2
19731	4.7358	6.468	29.563	5.41e-08	8.04e-06	Rgl1	"ral guanine nucleotide dissociation stimulator,-like 1"
66569	4.7194	3.495	20.279	6.69e-06	0.00059101	Gdpd1	glycerophosphodiester phosphodiesterase domain containing 1
12818	4.6793	4.564	22.358	2.26e-06	0.00022031	Col14a1	"collagen, type XIV, alpha 1"
12489	4.678	2.8299	13.125	0.00029134	0.012167	Cd33	CD33 antigen
94226	4.6763	3.2276	9.1757	0.0024525	0.046156	S1pr5	sphingosine-1-phosphate receptor 5
56375	4.6552	2.9886	10.724	0.0010578	0.026951	B4galt4	"UDP-Gal:betaGlcNAc beta 1,4-galactosyltransferase, polypeptide 4"
73149	4.6501	5.6585	34.005	5.5e-09	9.95e-07	Clec4a3	"C-type lectin domain family 4, member a3"
18186	4.6276	3.6505	13.003	0.00031095	0.012527	Nrp1	neuropilin 1
57781	4.6187	3.2683	15.152	9.92e-05	0.0055995	Cd200r1	CD200 receptor 1
212032	4.6134	4.8769	30.738	2.95e-08	4.62e-06	Hk3	hexokinase 3
13051	4.6118	4.0075	23.183	1.47e-06	0.00015401	Cx3cr1	chemokine (C-X3-C motif) receptor 1
70350	4.5913	4.2133	13.289	0.00026699	0.011532	Basp1	"brain abundant, membrane attached signal protein 1"
117160	4.5896	3.6599	13.529	0.00023485	0.01068	Ttyh2	tweety family member 2
74191	4.5641	5.7487	28.083	1.16e-07	1.62e-05	P2ry13	"purinergic receptor P2Y, G-protein coupled 13"
68774	4.561	3.742	17.943	2.28e-05	0.0017088	Ms4a6d	"membrane-spanning 4-domains, subfamily A, member 6D"
21934	4.5189	2.2544	10.114	0.0014711	0.033383	Tnfrsf11a	"tumor necrosis factor receptor superfamily, member 11a, NFKB activator"
19122	4.4938	4.2159	18.443	1.75e-05	0.0013806	Prnp	prion protein
54381	4.4839	4.6424	23.716	1.12e-06	0.00012032	Cpq	carboxypeptidase Q
228608	4.4565	3.6602	13.996	0.00018316	0.0090083	Smox	spermine oxidase
20288	4.4564	3.1316	16.703	4.37e-05	0.0029526	Msr1	macrophage scavenger receptor 1
12514	4.4252	7.679	32.865	9.88e-09	1.7e-06	Cd68	CD68 antigen
227937	4.4038	2.8431	10.523	0.0011788	0.028637	Pkp4	plakophilin 4
12263	4.3525	4.1765	10.487	0.001202	0.029052	C2	complement component 2 (within H-2S)
209630	4.2912	3.2424	10.096	0.0014859	0.033504	Frmd4a	FERM domain containing 4A
57875	4.2654	3.7469	9.1423	0.0024976	0.046732	Angptl4	angiopoietin-like 4
64095	4.2496	4.1315	12.366	0.00043723	0.015334	Gpr35	G protein-coupled receptor 35
218215	4.244	2.4245	10.36	0.0012881	0.030303	Rnf144b	ring finger protein 144B
50778	4.2071	5.2556	23.62	1.17e-06	0.0001255	Rgs1	regulator of G-protein signaling 1
238130	4.1542	3.0883	11.826	0.00058407	0.01828	Dock4	dedicator of cytokinesis 4
394432	4.0959	1.8124	9.1109	0.0025409	0.047005	Ugt1a7c	"UDP glucuronosyltransferase 1 family, polypeptide A7C"
193740	4.0907	8.8669	22.659	1.93e-06	0.00019234	Hspa1a	heat shock protein 1A
217303	4.088	6.7622	12.35	0.00044106	0.015334	Cd300a	CD300A molecule
12609	4.0646	4.1507	12.396	0.00043025	0.015259	Cebpd	"CCAAT/enhancer binding protein (C/EBP), delta"
21416	4.0479	5.1292	15.695	7.44e-05	0.0045276	Tcf7l2	"transcription factor 7 like 2, T cell specific, HMG box"
72043	4.0162	2.6241	10.119	0.0014675	0.033356	Sulf2	sulfatase 2
20512	4.0088	4.3285	12.532	0.00039994	0.014663	Slc1a3	"solute carrier family 1 (glial high affinity glutamate transporter), member 3"
68875	3.9698	2.8634	11.941	0.00054907	0.017437	Tmcc2	transmembrane and coiled-coil domains 2
246707	3.9171	4.5716	12.595	0.00038675	0.014446	Emilin2	elastin microfibril interfacer 2
109711	3.9143	4.4035	15.287	9.23e-05	0.0053634	Actn1	"actinin, alpha 1"
18479	3.9111	3.7019	9.9713	0.00159	0.035014	Pak1	p21 (RAC1) activated kinase 1
20181	3.909	3.9908	12.356	0.0004395	0.015334	Rxra	retinoid X receptor alpha
17105	3.884	10.353	17.976	2.24e-05	0.001698	Lyz2	lysozyme 2
54397	3.8755	4.7852	24.658	6.85e-07	7.67e-05	Ppt2	palmitoyl-protein thioesterase 2
108956	3.873	2.3243	9.6216	0.0019231	0.040133	Apol7c	apolipoprotein L 7c
67951	3.8644	4.0424	15.667	7.55e-05	0.0045561	Tubb6	"tubulin, beta 6 class V"
14132	3.8514	7.1051	33.001	9.21e-09	1.61e-06	Fcgrt	"Fc receptor, IgG, alpha chain transporter"
192188	3.8499	4.9789	9.2329	0.002377	0.045401	Stab2	stabilin 2
20393	3.8477	6.5212	39.179	3.87e-10	9.41e-08	Sgk1	serum/glucocorticoid regulated kinase 1
94275	3.8474	4.6449	17.26	3.26e-05	0.0022668	Maged1	"melanoma antigen, family D, 1"
53416	3.8305	2.9347	10.549	0.0011622	0.028379	Stk39	serine/threonine kinase 39
16456	3.7348	3.3575	15.162	9.87e-05	0.0055937	F11r	F11 receptor
16854	3.7122	7.0934	26.65	2.44e-07	3.02e-05	Lgals3	"lectin, galactose binding, soluble 3"
50918	3.7084	7.7405	18.152	2.04e-05	0.0015643	Myadm	myeloid-associated differentiation marker
140570	3.7046	6.0517	12.503	0.00040634	0.014706	Plxnb2	plexin B2
320982	3.6943	1.8208	11.286	0.00078094	0.022359	Arl4c	ADP-ribosylation factor-like 4C
11910	3.6863	4.6066	11.214	0.0008117	0.023099	Atf3	activating transcription factor 3
210789	3.6658	3.3907	12.093	0.00050609	0.016729	Tbc1d4	"TBC1 domain family, member 4"
212937	3.6442	4.19	17.607	2.72e-05	0.0020071	Tifab	"TRAF-interacting protein with forkhead-associated domain, family member B"
217203	3.6242	5.2768	27.924	1.26e-07	1.75e-05	Tmem106a	transmembrane protein 106A
19261	3.5665	8.4608	21.741	3.12e-06	0.00029175	Sirpa	signal-regulatory protein alpha
11432	3.5648	6.088	28.998	7.25e-08	1.05e-05	Acp2	"acid phosphatase 2, lysosomal"
192654	3.551	7.0992	15.475	8.36e-05	0.0049638	Pla2g15	"phospholipase A2, group XV"
28240	3.537	6.0155	10.736	0.0010509	0.026922	Trpm2	"transient receptor potential cation channel, subfamily M, member 2"
329739	3.5333	3.2174	9.2926	0.0023008	0.044305	Fam102b	"family with sequence similarity 102, member B"
12443	3.5247	3.134	13.075	0.00029919	0.012421	Ccnd1	cyclin D1
15511	3.4566	9.8851	17.365	3.08e-05	0.0021991	Hspa1b	heat shock protein 1B
18822	3.4294	4.9369	14.601	0.00013287	0.0069721	Plod1	"procollagen-lysine, 2-oxoglutarate 5-dioxygenase 1"
16517	3.4192	4.2519	14.649	0.00012948	0.0068194	Kcnj16	"potassium inwardly-rectifying channel, subfamily J, member 16"
66102	3.3879	2.2416	10.27	0.0013518	0.031487	Cxcl16	chemokine (C-X-C motif) ligand 16
13033	3.3868	9.8508	33.226	8.2e-09	1.45e-06	Ctsd	cathepsin D
65963	3.3753	4.224	13.127	0.000291	0.012167	Tmem176b	transmembrane protein 176B
66141	3.3496	6.5424	22.419	2.19e-06	0.00021482	Ifitm3	interferon induced transmembrane protein 3
80876	3.339	5.8511	12.525	0.00040159	0.014664	Ifitm2	interferon induced transmembrane protein 2
13039	3.3253	5.1954	12.59	0.00038789	0.014446	Ctsl	cathepsin L
65973	3.306	4.0635	13.403	0.00025124	0.011048	Asph	aspartate-beta-hydroxylase
16000	3.3028	5.907	10.786	0.0010224	0.026567	Igf1	insulin-like growth factor 1
227659	3.3008	4.1491	9.4375	0.0021259	0.042097	Slc2a6	"solute carrier family 2 (facilitated glucose transporter), member 6"
104156	3.2915	4.5647	9.6554	0.001888	0.039715	Etv5	ets variant 5
12575	3.2481	3.4732	12.925	0.0003243	0.012931	Cdkn1a	cyclin-dependent kinase inhibitor 1A (P21)
17916	3.2224	6.7131	17.491	2.89e-05	0.0020847	Myo1f	myosin IF
74868	3.2013	5.0038	15.891	6.71e-05	0.0041701	Tmem65	transmembrane protein 65
207728	3.1943	6.442	12.318	0.00044868	0.015485	Pde2a	"phosphodiesterase 2A, cGMP-stimulated"
433375	3.1623	8.3812	34.472	4.32e-09	8.03e-07	Creg1	cellular repressor of E1A-stimulated genes 1
15926	3.1592	6.3363	24.561	7.2e-07	7.94e-05	Idh1	"isocitrate dehydrogenase 1 (NADP+), soluble"
319772	3.0585	3.4606	11.571	0.00066995	0.020013	C130050O18Rik	RIKEN cDNA C130050O18 gene
18830	3.0508	5.6233	19.499	1.01e-05	0.00084076	Pltp	phospholipid transfer protein
243771	3.044	3.4591	9.1336	0.0025096	0.046732	Parp12	"poly (ADP-ribose) polymerase family, member 12"
16880	3.0175	4.1166	13.448	0.00024528	0.010952	Lifr	LIF receptor alpha
13030	3.0164	11.228	27.737	1.39e-07	1.83e-05	Ctsb	cathepsin B
16411	3.0096	3.5228	9.8534	0.0016952	0.036642	Itgax	integrin alpha X
17125	2.9605	5.0686	11.573	0.00066904	0.020013	Smad1	SMAD family member 1
56722	2.9487	6.4716	12.095	0.0005055	0.016729	Litaf	LPS-induced TN factor
215789	2.9467	3.543	12.566	0.00039276	0.014551	Phactr2	phosphatase and actin regulator 2
20148	2.928	3.5943	10.546	0.0011641	0.028379	Dhrs3	dehydrogenase/reductase (SDR family) member 3
11520	2.8957	6.2342	12.518	0.0004031	0.014664	Plin2	perilipin 2
26889	2.887	5.1358	9.6151	0.0019298	0.040133	Cln8	CLN8 transmembrane ER and ERGIC protein
230316	2.8798	3.4756	9.1152	0.0025349	0.046997	Megf9	multiple EGF-like-domains 9
12349	2.8636	5.4134	9.1599	0.0024738	0.046433	Car2	carbonic anhydrase 2
20620	2.8426	6.4035	8.9509	0.0027734	0.049804	Plk2	polo like kinase 2
20728	2.8029	7.1409	11.166	0.00083313	0.023484	Spic	Spi-C transcription factor (Spi-1/PU.1 related)
53602	2.736	4.8685	15.977	6.41e-05	0.0040593	Hpcal1	hippocalcin-like 1
18984	2.6892	7.0828	25.237	5.07e-07	5.77e-05	Por	P450 (cytochrome) oxidoreductase
57765	2.6821	3.6861	10.985	0.00091857	0.024982	Tbx21	T-box 21
94185	2.6638	6.4722	17.325	3.15e-05	0.0022125	Tnfrsf21	"tumor necrosis factor receptor superfamily, member 21"
20778	2.6594	5.9443	14.534	0.00013764	0.0070866	Scarb1	"scavenger receptor class B, member 1"
16409	2.6401	4.7303	12.66	0.00037348	0.014058	Itgam	integrin alpha M
80290	2.6241	5.213	11.874	0.00056936	0.017939	Gpr146	G protein-coupled receptor 146
211770	2.6233	5.0232	11.856	0.00057462	0.01805	Trib1	tribbles pseudokinase 1
66395	2.6231	6.7052	11.701	0.00062461	0.019124	Ahnak	AHNAK nucleoprotein (desmoyokin)
65221	2.603	4.3891	10.381	0.0012729	0.030115	Slc15a3	"solute carrier family 15, member 3"
276905	2.5899	5.5435	15.026	0.00010604	0.0059162	Armc7	armadillo repeat containing 7
18807	2.5599	8.5175	21.879	2.9e-06	0.00027322	Pld3	"phospholipase D family, member 3"
71085	2.4073	5.5441	13.658	0.00021926	0.010316	Arhgap19	Rho GTPase activating protein 19
14782	2.3935	6.3417	12.999	0.00031162	0.012527	Gsr	glutathione reductase
16889	2.3883	7.5397	11.799	0.00059253	0.018422	Lipa	lysosomal acid lipase A
18636	2.3762	9.1089	15.293	9.21e-05	0.0053634	Cfp	complement factor properdin
246256	2.3723	5.1602	11.027	0.0008981	0.024711	Fcgr4	"Fc receptor, IgG, low affinity IV"
320534	2.2826	5.4659	12.011	0.00052882	0.017199	Tmem104	transmembrane protein 104
56791	2.278	6.064	13.527	0.0002351	0.01068	Ube2l6	ubiquitin-conjugating enzyme E2L 6
67739	2.2756	7.4822	18.199	1.99e-05	0.0015346	Slc48a1	"solute carrier family 48 (heme transporter), member 1"
19039	2.2732	7.4223	20.122	7.26e-06	0.00063295	Lgals3bp	"lectin, galactoside-binding, soluble, 3 binding protein"
74096	2.2342	10.194	9.3706	0.002205	0.043226	Hvcn1	hydrogen voltage-gated channel 1
11816	2.1771	10.767	20.789	5.13e-06	0.00046696	Apoe	apolipoprotein E
13653	2.1579	8.0366	13.179	0.00028303	0.01193	Egr1	early growth response 1
19252	2.1053	9.2497	10.037	0.0015342	0.034157	Dusp1	dual specificity phosphatase 1
18611	2.1041	5.9689	17.575	2.76e-05	0.0020202	Pea15a	phosphoprotein enriched in astrocytes 15A
81489	2.0821	9.3727	17.95	2.27e-05	0.0017088	Dnajb1	DnaJ heat shock protein family (Hsp40) member B1
14281	2.0601	9.1604	18.446	1.75e-05	0.0013806	Fos	FBJ osteosarcoma oncogene
21938	2.0415	7.1008	15.56	7.99e-05	0.0047801	Tnfrsf1b	"tumor necrosis factor receptor superfamily, member 1b"
14645	2.0293	6.5337	16.382	5.18e-05	0.0033835	Glul	glutamate-ammonia ligase (glutamine synthetase)
106572	2.0231	5.7501	10.451	0.0012258	0.029376	Rab31	"RAB31, member RAS oncogene family"
20893	1.9654	7.122	11.418	0.00072749	0.021105	Bhlhe40	"basic helix-loop-helix family, member e40"
11804	1.9287	7.3529	10.925	0.00094881	0.02551	Aplp2	amyloid beta (A4) precursor-like protein 2
66190	1.8844	5.6906	9.8768	0.0016738	0.036347	Acer3	alkaline ceramidase 3
16421	1.8715	8.2484	9.5781	0.0019691	0.040635	Itgb7	integrin beta 7
17872	1.861	9.6311	10.682	0.0010816	0.027444	Ppp1r15a	"protein phosphatase 1, regulatory subunit 15A"
11747	1.8288	7.0878	15.929	6.58e-05	0.0041266	Anxa5	annexin A5
16477	1.8269	9.8822	12.793	0.00034784	0.013415	Junb	jun B proto-oncogene
17159	1.7531	8.8925	15.835	6.91e-05	0.004222	Man2b1	"mannosidase 2, alpha B1"
18451	1.7523	5.5731	9.0838	0.0025788	0.047519	P4ha1	"procollagen-proline, 2-oxoglutarate 4-dioxygenase (proline 4-hydroxylase), alpha 1 polypeptide"
105171	1.7454	6.3565	14.769	0.00012149	0.0064711	Arrdc3	arrestin domain containing 3
15505	1.6794	7.7539	10.81	0.0010095	0.026454	Hsph1	heat shock 105kDa/110kDa protein 1
18554	1.6635	6.519	10.84	0.00099306	0.0262	Pcsk7	proprotein convertase subtilisin/kexin type 7
74039	1.6404	7.5723	8.9274	0.0028092	0.049939	Nfam1	Nfat activating molecule with ITAM motif 1
14325	1.6342	12.125	13.409	0.00025045	0.011047	Ftl1	ferritin light polypeptide 1
23849	1.6301	9.0965	12.856	0.0003364	0.013166	Klf6	Kruppel-like factor 6
68119	1.6136	5.2968	11.015	0.00090395	0.024823	Cmtm3	CKLF-like MARVEL transmembrane domain containing 3
57783	1.6044	6.6601	8.9982	0.0027025	0.04922	Tnip1	TNFAIP3 interacting protein 1
18412	1.5899	8.865	14.343	0.00015234	0.0075984	Sqstm1	sequestosome 1
16476	1.5052	9.765	13.443	0.00024596	0.010952	Jun	jun proto-oncogene
11545	1.4875	8.9238	11.127	0.00085098	0.023832	Parp1	"poly (ADP-ribose) polymerase family, member 1"
104112	1.4791	8.5761	9.4547	0.002106	0.041914	Acly	ATP citrate lyase
18972	1.4659	6.0411	12.255	0.00046408	0.015861	Pold2	"polymerase (DNA directed), delta 2, regulatory subunit"
78388	1.4648	6.74	9.9633	0.0015969	0.035014	Mvp	major vault protein
16414	1.4314	8.8516	11.638	0.00064629	0.019618	Itgb2	integrin beta 2
216440	1.4037	7.7354	11.689	0.00062855	0.019204	Os9	amplified in osteosarcoma
170787	1.4022	7.5113	10.844	0.00099113	0.026198	Hdac10	histone deacetylase 10
19025	1.4012	9.2906	10.602	0.0011298	0.02783	Ctsa	cathepsin A
27984	1.3983	7.2786	10.437	0.0012353	0.029502	Efhd2	EF hand domain containing 2
14360	1.3501	7.1288	11.047	0.00088848	0.024568	Fyn	Fyn proto-oncogene
94112	1.3306	7.0016	11.1	0.00086334	0.024083	Med15	mediator complex subunit 15
72831	1.3188	7.5036	10.148	0.0014445	0.03295	Dhx30	DEAH (Asp-Glu-Ala-His) box polypeptide 30
69192	1.2759	6.8037	10.468	0.0012143	0.0292	Dhx16	DEAH (Asp-Glu-Ala-His) box polypeptide 16
226594	1.1483	8.8923	9.1816	0.0024446	0.046069	Rcsd1	RCSD domain containing 1
54161	1.1057	8.0169	9.5655	0.0019827	0.040737	Copg1	"coatomer protein complex, subunit gamma 1"
13627	-1.1449	11.6	10.085	0.0014945	0.033645	Eef1a1	eukaryotic translation elongation factor 1 alpha 1
66480	-1.2196	8.299	10.147	0.001445	0.03295	Rpl15	ribosomal protein L15
110954	-1.2206	9.004	10.883	0.0009706	0.025849	Rpl10	ribosomal protein L10
27050	-1.2555	10.33	10.054	0.0015198	0.03389	Rps3	ribosomal protein S3
20909	-1.2577	6.2805	8.966	0.0027505	0.049582	Stx4a	syntaxin 4A (placental)
108121	-1.2785	6.4248	9.3066	0.0022832	0.044027	U2af1	U2 small nuclear ribonucleoprotein auxiliary factor (U2AF) 1
69221	-1.2797	7.0723	9.4975	0.0020575	0.041267	2410006H16Rik	RIKEN cDNA 2410006H16 gene
55949	-1.2892	8.2823	9.037	0.0026457	0.048498	Eef1b2	eukaryotic translation elongation factor 1 beta 2
19899	-1.2933	9.3195	8.9661	0.0027504	0.049582	Rpl18	ribosomal protein L18
18569	-1.2948	7.5344	9.6203	0.0019244	0.040133	Pdcd4	programmed cell death 4
16898	-1.3195	9.5924	11.632	0.00064812	0.019631	Rps2	ribosomal protein S2
54196	-1.3307	7.3986	11.38	0.00074253	0.021433	Pabpn1	"poly(A) binding protein, nuclear 1"
27207	-1.3406	10.293	10.286	0.0013403	0.03127	Rps11	ribosomal protein S11
22070	-1.3486	9.2497	9.5675	0.0019806	0.040737	Tpt1	"tumor protein, translationally-controlled 1"
67684	-1.3541	7.2118	10.16	0.0014354	0.032891	Luc7l3	LUC7-like 3 (S. cerevisiae)
19896	-1.3548	7.9162	10.192	0.0014104	0.032583	Rpl10a	ribosomal protein L10A
19921	-1.3672	9.6305	9.8991	0.0016536	0.036019	Rpl19	ribosomal protein L19
19944	-1.3865	7.7722	11.449	0.00071517	0.020972	Rpl29	ribosomal protein L29
76779	-1.3938	5.564	8.9606	0.0027586	0.049666	Cluap1	clusterin associated protein 1
75617	-1.4128	9.3676	10.809	0.0010102	0.026454	Rps25	ribosomal protein S25
27176	-1.4349	8.3035	12.573	0.00039136	0.014537	Rpl7a	ribosomal protein L7A
67942	-1.442	5.6777	9.6265	0.0019179	0.040133	Atp5g2	"ATP synthase, H+ transporting, mitochondrial F0 complex, subunit C2 (subunit 9)"
26961	-1.4567	9.9382	11.98	0.00053763	0.017381	Rpl8	ribosomal protein L8
20115	-1.4585	9.1747	10.12	0.0014664	0.033356	Rps7	ribosomal protein S7
19989	-1.4622	9.4798	13.632	0.00022231	0.01039	Rpl7	ribosomal protein L7
20103	-1.4671	9.8255	10.497	0.0011958	0.028952	Rps5	ribosomal protein S5
20091	-1.4707	9.916	13.853	0.00019773	0.0096238	Rps3a1	ribosomal protein S3A1
20068	-1.4759	8.9232	10.939	0.00094186	0.025371	Rps17	ribosomal protein S17
56612	-1.4844	7.8145	11.715	0.00062005	0.019047	Pfdn5	prefoldin 5
66475	-1.4926	9.4353	9.1345	0.0025083	0.046732	Rps23	ribosomal protein S23
19942	-1.5082	8.5324	10.442	0.0012316	0.029464	Rpl27	ribosomal protein L27
319195	-1.5101	8.8151	10.057	0.0015175	0.03389	Rpl17	ribosomal protein L17
20005	-1.5144	9.7749	11.571	0.00067004	0.020013	Rpl9	ribosomal protein L9
20102	-1.5253	9.2023	12.428	0.00042288	0.015111	Rps4x	"ribosomal protein S4, X-linked"
76773	-1.5528	5.4286	8.9852	0.0027218	0.049452	Wdyhv1	WDYHV motif containing 1
268449	-1.577	8.8477	10.014	0.0015532	0.034472	Rpl23a	ribosomal protein L23A
67025	-1.6097	8.6462	13.012	0.00030946	0.012527	Rpl11	ribosomal protein L11
74775	-1.6125	5.9753	10.956	0.00093318	0.025185	Lmbr1l	limb region 1 like
57808	-1.6331	7.8809	10.667	0.0010905	0.027444	Rpl35a	ribosomal protein L35A
20116	-1.6375	9.1882	12.592	0.00038744	0.014446	Rps8	ribosomal protein S8
16785	-1.6547	9.9268	12.605	0.00038481	0.014446	Rpsa	ribosomal protein SA
22186	-1.6787	9.5905	10.921	0.00095095	0.025518	Uba52	ubiquitin A-52 residue ribosomal protein fusion product 1
19951	-1.6807	10.863	10.065	0.0015109	0.033851	Rpl32	ribosomal protein L32
65019	-1.6839	8.9627	12.964	0.00031747	0.012694	Rpl23	ribosomal protein L23
269261	-1.6867	8.8828	11.953	0.00054546	0.017419	Rpl12	ribosomal protein L12
78294	-1.7132	9.1838	13.288	0.00026716	0.011532	Rps27a	ribosomal protein S27A
67671	-1.7298	8.4252	9.0691	0.0025997	0.047779	Rpl38	ribosomal protein L38
14109	-1.7427	9.1606	12.367	0.0004371	0.015334	Fau	Finkel-Biskis-Reilly murine sarcoma virus (FBR-MuSV) ubiquitously expressed (fox derived)
67945	-1.7491	10.115	12.783	0.0003497	0.013437	Rpl41	ribosomal protein L41
67097	-1.7874	8.5005	14.887	0.00011415	0.006203	Rps10	ribosomal protein S10
27370	-1.7922	8.9847	13.486	0.00024036	0.010824	Rps26	ribosomal protein S26
19982	-1.803	8.1267	10.596	0.0011335	0.027873	Rpl36a	ribosomal protein L36A
19934	-1.8111	7.9894	13.035	0.00030568	0.012459	Rpl22	ribosomal protein L22
67281	-1.8276	9.542	11.447	0.00071616	0.020972	Rpl37	ribosomal protein L37
19943	-1.8627	8.1347	14.796	0.0001198	0.0064051	Rpl28	ribosomal protein L28
68052	-1.8678	9.2061	16.391	5.15e-05	0.0033835	Rps13	ribosomal protein S13
68193	-1.8705	7.9794	15.899	6.68e-05	0.0041701	Rpl24	ribosomal protein L24
74644	-1.8769	5.3912	10.837	0.00099505	0.026204	4930426D05Rik	RIKEN cDNA 4930426D05 gene
26451	-1.8925	7.9592	15.171	9.82e-05	0.0055937	Rpl27a	ribosomal protein L27A
20088	-1.8933	9.3792	11.419	0.00072682	0.021105	Rps24	ribosomal protein S24
67186	-1.9324	9.4045	11.893	0.00056338	0.01783	Rplp2	"ribosomal protein, large P2"
54217	-1.9343	9.3799	13.228	0.00027573	0.011723	Rpl36	ribosomal protein L36
67427	-1.9436	9.5321	13.054	0.00030267	0.012455	Rps20	ribosomal protein S20
56040	-1.9495	9.8071	13.243	0.00027365	0.011705	Rplp1	"ribosomal protein, large, P1"
267019	-1.9822	9.0955	14.382	0.00014926	0.0074708	Rps15a	ribosomal protein S15A
20090	-2.019	10.089	13.75	0.00020878	0.010023	Rps29	ribosomal protein S29
54127	-2.0252	8.3808	14.859	0.00011583	0.006264	Rps28	ribosomal protein S28
67248	-2.2126	7.9834	17.09	3.56e-05	0.0024661	Rpl39	ribosomal protein L39
20042	-2.2445	8.7711	16.425	5.06e-05	0.0033691	Rps12	ribosomal protein S12
69895	-2.2944	5.2618	11.939	0.00054975	0.017437	Snhg8	small nucleolar RNA host gene 8
66634	-2.3036	4.055	8.9664	0.0027498	0.049582	Mcm8	minichromosome maintenance 8 homologous recombination repair factor
66481	-2.315	8.4646	14.826	0.0001179	0.0063275	Rps21	ribosomal protein S21
19981	-2.3933	10.463	16.458	4.97e-05	0.003343	Rpl37a	ribosomal protein L37a
77134	-2.3961	5.0193	20.227	6.88e-06	0.00060283	Hnrnpa0	heterogeneous nuclear ribonucleoprotein A0
100861531	-2.5419	13.386	10.291	0.0013371	0.031248	Rn45s	45S pre-ribosomal RNA
751556	-2.5484	2.9775	9.0193	0.0026715	0.048782	Mir682	microRNA 682
102436	-2.796	11.015	11.749	0.00060868	0.0188	Lars2	"leucyl-tRNA synthetase, mitochondrial"
19895	-2.8689	3.5026	10.407	0.0012551	0.029775	Rpia	ribose 5-phosphate isomerase A
13419	-4.2222	2.3389	9.6984	0.0018442	0.039204	Dnase1	deoxyribonuclease I
19739	-4.4173	0.018078	9.5622	0.0019863	0.040747	Rgs9	regulator of G-protein signaling 9
77633	-4.4255	2.559	16.321	5.35e-05	0.0034774	4930594C11Rik	RIKEN cDNA 4930594C11 gene
268445	-4.5188	-0.93346	9.1177	0.0025315	0.046997	Ankrd13b	ankyrin repeat domain 13b
13004	-4.542	0.53052	9.4501	0.0021114	0.041917	Ncan	neurocan
78668	-4.5818	0.09742	10.657	0.0010966	0.027444	E130112N10Rik	RIKEN cDNA E130112N10 gene
226518	-4.6152	0.055846	8.9445	0.0027831	0.049857	Nmnat2	nicotinamide nucleotide adenylyltransferase 2
17836	-4.6616	1.2591	8.9536	0.0027692	0.049792	Mug1	murinoglobulin 1
12323	-4.7074	2.3107	10.903	0.00095989	0.025662	Camk2b	"calcium/calmodulin-dependent protein kinase II, beta"
637896	-4.7678	-1.8297	9.9848	0.0015784	0.03492	Vmn2r78	"vomeronasal 2, receptor 78"
260315	-4.7699	1.8218	9.5723	0.0019753	0.040703	Nav3	neuron navigator 3
15530	-4.8599	1.7329	12.053	0.00051705	0.016973	Hspg2	perlecan (heparan sulfate proteoglycan 2)
627814	-4.8979	-2.0871	9.0285	0.0026581	0.048599	Vmn2r109	"vomeronasal 2, receptor 109"
320302	-4.908	2.1667	9.2223	0.0023909	0.045605	Glt28d2	glycosyltransferase 28 domain containing 2
93724	-4.9912	-1.0795	9.428	0.0021369	0.042186	Pcdhga12	"protocadherin gamma subfamily A, 12"
230909	-5.0265	-2.1498	10.752	0.0010416	0.026779	Gm572	predicted gene 572
20743	-5.0296	1.6653	9.2448	0.0023616	0.04527	Sptbn2	"spectrin beta, non-erythrocytic 2"
620697	-5.0397	-1.6605	9.2187	0.0023956	0.045633	Vmn2r68	"vomeronasal 2, receptor 68"
22419	-5.0451	-2.1391	9.4958	0.0020594	0.041267	Wnt5b	"wingless-type MMTV integration site family, member 5B"
664783	-5.0542	1.5791	9.0322	0.0026527	0.048563	Dux	double homeobox
100502700	-5.0887	-1.917	11.878	0.00056789	0.017932	AV039307	expressed sequence AV039307
18552	-5.1018	0.97075	9.3133	0.0022749	0.043987	Pcsk5	proprotein convertase subtilisin/kexin type 5
16564	-5.1157	0.77448	9.9334	0.0016231	0.035464	Kif21a	kinesin family member 21A
623796	-5.1215	1.0757	11.974	0.00053935	0.017381	Gm12504	predicted pseudogene 12504
13195	-5.1314	1.3994	9.351	0.0022286	0.043469	Ddc	dopa decarboxylase
246735	-5.1494	-0.48971	10.794	0.0010184	0.026567	AY074887	cDNA sequence AY074887
14119	-5.1674	1.9453	11.417	0.0007277	0.021105	Fbn2	fibrillin 2
227157	-5.1868	-1.2617	9.2141	0.0024016	0.045662	Mpp4	"membrane protein, palmitoylated 4 (MAGUK p55 subfamily member 4)"
75368	-5.1971	1.6171	10.217	0.0013918	0.032259	4930558K02Rik	RIKEN cDNA 4930558K02 gene
330286	-5.2712	1.1916	9.4208	0.0021454	0.042293	D630045J12Rik	RIKEN cDNA D630045J12 gene
257915	-5.2729	0.1263	9.2344	0.0023752	0.045401	Olfr1016	olfactory receptor 1016
78070	-5.2778	0.83621	8.933	0.0028006	0.049913	Cpt1c	carnitine palmitoyltransferase 1c
625424	-5.2889	-1.4008	9.9654	0.0015951	0.035014	Gm6583	predicted gene 6583
16398	-5.2897	0.34967	9.2001	0.00242	0.045753	Itga2	integrin alpha 2
71412	-5.3072	-0.54739	9.5246	0.0020274	0.041078	Dhrs2	dehydrogenase/reductase member 2
319695	-5.3185	1.6483	9.6673	0.0018758	0.039639	Ankar	ankyrin and armadillo repeat containing
22094	-5.3498	-0.52584	9.2432	0.0023637	0.04527	Tshb	"thyroid stimulating hormone, beta subunit"
22061	-5.3504	0.34858	9.6744	0.0018686	0.039602	Trp63	transformation related protein 63
213603	-5.3683	0.35245	9.9626	0.0015975	0.035014	Slc44a3	"solute carrier family 44, member 3"
68144	-5.4083	1.2645	12.267	0.00046107	0.015796	5031426D15Rik	RIKEN cDNA 5031426D15 gene
18189	-5.413	2.4125	11.946	0.00054754	0.017437	Nrxn1	neurexin I
74249	-5.4324	-0.086933	10.978	0.0009221	0.02503	Lrrc2	leucine rich repeat containing 2
245684	-5.435	-1.1523	10.1	0.0014826	0.033484	Cnksr2	connector enhancer of kinase suppressor of Ras 2
214922	-5.4523	-0.90697	9.4907	0.0020652	0.041267	Slc39a2	"solute carrier family 39 (zinc transporter), member 2"
71803	-5.4556	0.46155	10.784	0.0010239	0.026567	Slc25a18	"solute carrier family 25 (mitochondrial carrier), member 18"
16769	-5.4562	-0.97484	9.0538	0.0026215	0.048117	Dsg4	desmoglein 4
94253	-5.4966	1.1523	10.479	0.0012075	0.02909	Hecw1	"HECT, C2 and WW domain containing E3 ubiquitin protein ligase 1"
216622	-5.4977	1.2533	9.5238	0.0020282	0.041078	4931440F15Rik	RIKEN cDNA 4931440F15 gene
170734	-5.5444	-1.0972	9.5234	0.0020286	0.041078	Zscan5b	zinc finger and SCAN domain containing 5B
16858	-5.5681	-1.1311	9.7219	0.0018209	0.038922	Lgals7	"lectin, galactose binding, soluble 7"
17882	-5.5743	-0.82146	9.3228	0.0022632	0.04388	Myh2	"myosin, heavy polypeptide 2, skeletal muscle, adult"
75173	-5.5979	-1.9451	9.6013	0.0019444	0.040241	Tex38	testis expressed 38
207175	-5.6113	-0.71221	9.72	0.0018227	0.038922	Cetn4	centrin 4
320429	-5.629	1.6627	10.415	0.0012502	0.029707	Trank1	tetratricopeptide repeat and ankyrin repeat containing 1
240690	-5.6294	0.88133	9.6085	0.0019368	0.040202	St18	suppression of tumorigenicity 18
15165	-5.6357	1.7063	13.682	0.00021655	0.010257	Hcn1	hyperpolarization activated cyclic nucleotide gated potassium channel 1
20983	-5.6385	0.020724	10.527	0.0011767	0.028637	Syt4	synaptotagmin IV
109052	-5.6498	0.1704	9.523	0.0020291	0.041078	Krt75	keratin 75
207227	-5.6543	0.18632	9.4891	0.002067	0.041267	Stxbp5l	syntaxin binding protein 5-like
228432	-5.6552	1.2301	8.9995	0.0027005	0.04922	Ano3	anoctamin 3
272009	-5.6725	-1.0827	9.4891	0.0020669	0.041267	Srsf12	serine and arginine-rich splicing factor 12
69675	-5.6954	-0.098109	9.8935	0.0016586	0.036073	Pxdn	peroxidasin
18663	-5.6969	0.92871	10.361	0.0012869	0.030303	Pgk2	phosphoglycerate kinase 2
77531	-5.7011	1.5405	10.664	0.0010923	0.027444	Anks1b	ankyrin repeat and sterile alpha motif domain containing 1B
71724	-5.7191	0.18853	9.5383	0.0020123	0.041045	Aox3	aldehyde oxidase 3
22116	-5.7252	-1.791	12.21	0.00047527	0.016126	Tsks	testis-specific serine kinase substrate
83558	-5.7495	0.19059	10.186	0.0014151	0.032584	Tex11	testis expressed gene 11
382064	-5.7594	0.52146	10.104	0.0014796	0.033484	Gm1110	predicted gene 1110
234677	-5.761	0.22363	10.352	0.001293	0.030367	Ces4a	carboxylesterase 4A
213948	-5.7722	-0.60211	9.9756	0.0015863	0.035014	Atg9b	autophagy related 9B
100043067	-5.775	-1.9571	9.1525	0.0024838	0.046558	Vmn1r158	vomeronasal 1 receptor 158
227632	-5.7966	-0.038169	9.5441	0.002006	0.041035	Kcnt1	"potassium channel, subfamily T, member 1"
328136	-5.8074	-1.5553	10.006	0.0015599	0.034565	Gm805	predicted gene 805
12839	-5.8187	0.36727	9.3476	0.0022328	0.043471	Col9a1	"collagen, type IX, alpha 1"
269855	-5.8359	-1.6434	8.9378	0.0027933	0.049913	Ssc5d	"scavenger receptor cysteine rich family, 5 domains"
67801	-5.8552	-0.69698	9.6618	0.0018814	0.039639	Pllp	plasma membrane proteolipid
214804	-5.8848	-0.31817	9.4032	0.0021661	0.042642	Syde2	"synapse defective 1, Rho GTPase, homolog 2 (C. elegans)"
71751	-5.9241	0.50012	12.081	0.00050949	0.016802	Map3k13	mitogen-activated protein kinase kinase kinase 13
269788	-5.9374	-1.1541	9.518	0.0020347	0.041086	Lhfpl4	lipoma HMGIC fusion partner-like protein 4
13531	-5.9547	1.1689	10.187	0.0014144	0.032584	Usp17la	ubiquitin specific peptidase 17-like A
381823	-5.9634	1.1333	10.291	0.001337	0.031248	Apold1	apolipoprotein L domain containing 1
238328	-5.9655	0.8433	10.657	0.0010965	0.027444	Vash1	vasohibin 1
16816	-5.9707	-0.72303	11.807	0.00059005	0.018422	Lcat	lecithin cholesterol acyltransferase
76184	-5.9824	1.8469	14.391	0.00014853	0.0074608	Abca6	"ATP-binding cassette, sub-family A (ABC1), member 6"
72040	-5.9878	-1.2015	9.072	0.0025955	0.047764	Cdhr5	cadherin-related family member 5
27206	-5.9913	0.62587	10.455	0.0012233	0.029366	Nrk	Nik related kinase
234889	-6.0024	-0.056262	9.2073	0.0024106	0.045721	Gucy1a2	"guanylate cyclase 1, soluble, alpha 2"
75178	-6.0077	-1.3082	9.5597	0.001989	0.040747	Meiob	meiosis specific with OB domains
545123	-6.0139	0.10281	9.9301	0.0016259	0.035472	Cyp2d11	"cytochrome P450, family 2, subfamily d, polypeptide 11"
74055	-6.0345	0.0088253	9.7491	0.0017941	0.038486	Plce1	"phospholipase C, epsilon 1"
67640	-6.059	0.96659	11.118	0.00085493	0.023896	4930465K10Rik	RIKEN cDNA 4930465K10 gene
20387	-6.1027	-0.54159	10.874	0.00097506	0.025919	Sftpa1	surfactant associated protein A1
23965	-6.1237	1.0173	13.232	0.00027517	0.011723	Tenm3	teneurin transmembrane protein 3
269959	-6.1502	1.5459	11.137	0.00084613	0.023744	Adamtsl3	ADAMTS-like 3
76217	-6.182	-0.36287	8.9281	0.0028082	0.049939	Jakmip2	janus kinase and microtubule interacting protein 2
71228	-6.1971	0.57218	12.321	0.00044793	0.015485	Dlg5	discs large MAGUK scaffold protein 5
71355	-6.2089	-0.47168	11.085	0.00087045	0.024234	Col24a1	"collagen, type XXIV, alpha 1"
110380	-6.2101	-0.81356	10.16	0.0014348	0.032891	Shroom2	shroom family member 2
68794	-6.2154	0.86808	10.029	0.0015414	0.034262	Flnc	"filamin C, gamma"
330657	-6.2337	0.27727	10.855	0.00098556	0.026149	Prss53	"protease, serine 53"
243634	-6.2485	-0.60991	9.6144	0.0019306	0.040133	Ano2	anoctamin 2
16949	-6.2531	0.31611	9.4367	0.0021269	0.042097	Loxl1	lysyl oxidase-like 1
639781	-6.2565	0.59959	8.9356	0.0027966	0.049913	Skint1	selection and upkeep of intraepithelial T cells 1
20319	-6.2701	-0.24208	10.758	0.0010381	0.026742	Sfrp2	secreted frizzled-related protein 2
216739	-6.3095	-1.0625	9.4345	0.0021295	0.042097	Acsl6	acyl-CoA synthetase long-chain family member 6
58178	-6.3128	-0.32269	9.6863	0.0018565	0.039405	Sorcs1	sortilin-related VPS10 domain containing receptor 1
22635	-6.3192	1.6499	12.403	0.00042873	0.015259	Zan	zonadhesin
213945	-6.323	-0.99002	9.3271	0.0022579	0.043838	Col28a1	"collagen, type XXVIII, alpha 1"
432516	-6.3248	-0.76107	10.193	0.0014097	0.032583	Myo1a	myosin IA
384814	-6.3254	0.24023	9.4527	0.0021083	0.041914	Gm5347	predicted gene 5347
243083	-6.3409	1.4036	9.3075	0.0022822	0.044027	Tmprss11f	"transmembrane protease, serine 11f"
19283	-6.3559	0.50253	12.854	0.00033674	0.013166	Ptprz1	"protein tyrosine phosphatase, receptor type Z, polypeptide 1"
333605	-6.3885	1.4879	10.669	0.0010893	0.027444	Frmpd4	FERM and PDZ domain containing 4
384071	-6.3981	0.33003	11.202	0.00081724	0.02321	Slc25a34	"solute carrier family 25, member 34"
30956	-6.4087	1.1699	12.442	0.00041974	0.015037	Aass	aminoadipate-semialdehyde synthase
68955	-6.4279	-0.69108	11.958	0.00054401	0.017412	Srrm4	serine/arginine repetitive matrix 4
12561	-6.4494	1.8696	13.452	0.00024479	0.010952	Cdh4	cadherin 4
242627	-6.4537	0.96099	12.365	0.00043742	0.015334	Skint5	selection and upkeep of intraepithelial T cells 5
270757	-6.4832	-0.55404	11.977	0.00053849	0.017381	Bpifc	BPI fold containing family C
231293	-6.4839	0.55524	10.17	0.0014277	0.032822	Cwh43	cell wall biogenesis 43 C-terminal homolog
192140	-6.485	-0.2171	10.851	0.00098756	0.026153	Tmc2	transmembrane channel-like gene family 2
269513	-6.5075	-1.5856	12.018	0.00052685	0.017174	Nkain3	Na+/K+ transporting ATPase interacting 3
230161	-6.5224	0.86311	10.699	0.0010722	0.027269	Acnat1	acyl-coenzyme A amino acid N-acyltransferase 1
71981	-6.5278	-0.53488	9.9628	0.0015973	0.035014	Tdrd12	tudor domain containing 12
14805	-6.5799	-0.068452	9.6271	0.0019172	0.040133	Grik1	"glutamate receptor, ionotropic, kainate 1"
68692	-6.5907	0.87112	9.1646	0.0024675	0.046376	1110028F18Rik	RIKEN cDNA 1110028F18 gene
100038718	-6.6222	-1.7216	10.479	0.0012077	0.02909	Gm10494	predicted gene 10494
76645	-6.6245	1.1426	11.147	0.00084186	0.023671	Pkd1l2	polycystic kidney disease 1 like 2
21892	-6.6876	-0.46567	9.0869	0.0025745	0.047501	Tll1	tolloid-like
78785	-6.7036	-0.58678	11.434	0.00072106	0.021072	Clip4	"CAP-GLY domain containing linker protein family, member 4"
242505	-6.7123	0.15714	10.672	0.0010878	0.027444	Rasef	RAS and EF hand domain containing
11685	-6.7127	0.67874	9.2586	0.0023439	0.045074	Alox12e	"arachidonate lipoxygenase, epidermal"
15891	-6.7234	-0.78518	9.6183	0.0019264	0.040133	Ibsp	integrin binding sialoprotein
75787	-6.7367	-1.2549	9.363	0.0022141	0.043345	4930471M09Rik	RIKEN cDNA 4930471M09 gene
30785	-6.7577	0.68086	16.433	5.04e-05	0.0033691	Cttnbp2	cortactin binding protein 2
213171	-6.758	1.6547	12.995	0.00031239	0.012527	Prss27	"protease, serine 27"
209186	-6.7588	0.71079	10.378	0.001275	0.030115	Acnat2	acyl-coenzyme A amino acid N-acyltransferase 2
100038371	-6.7614	0.066912	12.508	0.00040531	0.014706	Zfp389	zinc finger protein 389
72507	-6.7848	0.37772	10.427	0.0012419	0.029594	Dzip1l	DAZ interacting protein 1-like
319636	-6.7934	1.6904	20.347	6.46e-06	0.00057712	Fsd1l	fibronectin type III and SPRY domain containing 1-like
213262	-6.795	-1.1218	9.3385	0.0022438	0.043625	Fstl5	follistatin-like 5
69352	-6.8114	-0.069666	10.425	0.0012433	0.029594	Necab1	N-terminal EF-hand calcium binding protein 1
18414	-6.8328	0.9907	11.713	0.00062073	0.019047	Osmr	oncostatin M receptor
171248	-6.8328	0.68826	10.624	0.0011165	0.027745	Vmn1r214	vomeronasal 1 receptor 214
243078	-6.833	-0.79843	12.829	0.00034122	0.013242	Tecrl	"trans-2,3-enoyl-CoA reductase-like"
329986	-6.8485	-0.714	9.2518	0.0023527	0.045181	BC080695	cDNA sequence BC080695
57355	-6.8559	0.83865	13.643	0.00022104	0.010365	BC051019	cDNA sequence BC051019
74409	-6.8592	-0.38192	13.009	0.00030993	0.012527	Hyal6	hyaluronoglucosaminidase 6
19771	-6.8647	0.51487	10.775	0.0010289	0.026648	Rlbp1	retinaldehyde binding protein 1
244281	-6.8755	1.5995	10.603	0.0011292	0.02783	Myo16	myosin XVI
269275	-6.902	1.4856	15.262	9.36e-05	0.0054136	Acvr1c	"activin A receptor, type IC"
14107	-6.9937	0.80897	11.725	0.00061671	0.019006	Fat1	FAT atypical cadherin 1
50490	-6.996	-1.435	13.541	0.00023346	0.01068	Nox4	NADPH oxidase 4
329557	-7.0091	0.49276	10.068	0.0015085	0.033851	Svs3b	seminal vesicle secretory protein 3B
27413	-7.0184	-0.36272	12.032	0.00052305	0.01709	Abcb11	"ATP-binding cassette, sub-family B (MDR/TAP), member 11"
195727	-7.0257	-0.88918	18.135	2.06e-05	0.0015698	Nhs	NHS actin remodeling regulator
236574	-7.0705	2.1657	15.133	0.00010019	0.0056344	Smok2b	sperm motility kinase 2B
433180	-7.0781	-1.0241	10.745	0.0010454	0.026829	Spink6	"serine peptidase inhibitor, Kazal type 6"
18549	-7.0946	-0.50729	10.218	0.0013909	0.032259	Pcsk2	proprotein convertase subtilisin/kexin type 2
331416	-7.1242	-0.16478	11.53	0.00068469	0.020341	Gm773	predicted gene 773
113862	-7.1662	1.4064	12.138	0.00049395	0.016522	Vmn1r13	vomeronasal 1 receptor 13
238988	-7.1662	0.86819	9.4975	0.0020575	0.041267	Erc2	ELKS/RAB6-interacting/CAST family member 2
74591	-7.1699	1.3188	12.211	0.00047515	0.016126	Abca12	"ATP-binding cassette, sub-family A (ABC1), member 12"
70941	-7.1873	-0.96034	10.792	0.0010194	0.026567	4921539E11Rik	RIKEN cDNA 4921539E11 gene
15572	-7.1974	1.5671	12.341	0.0004432	0.01537	Elavl4	ELAV like RNA binding protein 4
242702	-7.2039	0.062185	13.272	0.00026942	0.011562	Myom3	"myomesin family, member 3"
212516	-7.2047	0.19495	10.903	0.00095993	0.025662	Efcab12	EF-hand calcium binding domain 12
16427	-7.2297	0.55693	8.9443	0.0027833	0.049857	Itih4	"inter alpha-trypsin inhibitor, heavy chain 4"
382427	-7.242	-0.97557	12.76	0.00035402	0.013535	Best3	bestrophin 3
13048	-7.2614	-0.69261	9.5271	0.0020246	0.041078	Cux2	cut-like homeobox 2
233271	-7.3119	-0.61579	10.609	0.0011251	0.02783	Luzp2	leucine zipper protein 2
626596	-7.3148	0.19494	12.185	0.00048182	0.016231	Rgs22	regulator of G-protein signalling 22
12386	-7.3245	0.66264	10.377	0.0012759	0.030115	Ctnna2	"catenin (cadherin associated protein), alpha 2"
18682	-7.3281	0.4188	12.904	0.0003279	0.012964	Phkg1	phosphorylase kinase gamma 1
94041	-7.3514	-0.048678	10.64	0.0011066	0.027547	Allc	allantoicase
53870	-7.3669	0.49264	13.221	0.00027684	0.011735	Cntn6	contactin 6
170738	-7.4387	0.50587	12.91	0.00032685	0.012959	Kcnh7	"potassium voltage-gated channel, subfamily H (eag-related), member 7"
15445	-7.4558	-0.58989	11.355	0.0007524	0.021629	Hpd	4-hydroxyphenylpyruvic acid dioxygenase
78806	-7.4741	-1.071	11.661	0.00063817	0.019413	Stpg1	sperm tail PG rich repeat containing 1
11923	-7.4883	1.4852	12.486	0.00040996	0.014762	Neurod4	neurogenic differentiation 4
58188	-7.4892	-0.90037	9.4842	0.0020725	0.041318	Vstm2b	V-set and transmembrane domain containing 2B
319646	-7.5245	-1.1597	9.7811	0.0017632	0.037937	D630013N20Rik	RIKEN cDNA D630013N20 gene
14663	-7.5434	-0.58225	11.751	0.00060805	0.0188	Glycam1	glycosylation dependent cell adhesion molecule 1
332221	-7.6263	0.66002	13.288	0.00026715	0.011532	Zscan10	zinc finger and SCAN domain containing 10
71421	-7.6374	-0.70945	9.1136	0.0025371	0.046997	Amtn	amelotin
11899	-7.6579	0.27363	9.6632	0.00188	0.039639	Astn1	astrotactin 1
237749	-7.6597	-0.87551	10.057	0.001518	0.03389	Gm4926	predicted gene 4926
382106	-7.6607	-0.32932	11.177	0.00082814	0.023425	Fbxw24	F-box and WD-40 domain protein 24
75396	-7.6738	-1.1856	11.533	0.0006838	0.020341	Spp2	secreted phosphoprotein 2
107849	-7.6798	0.26703	12.124	0.00049775	0.016605	Prl2c5	"prolactin family 2, subfamily c, member 5"
99586	-7.6815	0.24029	13.795	0.00020387	0.0098888	Dpyd	dihydropyrimidine dehydrogenase
75722	-7.6848	0.81287	15.614	7.77e-05	0.0046645	4932412D23Rik	RIKEN cDNA 4932412D23 gene
320091	-7.6965	-0.093317	12.116	0.00049999	0.016605	Ano4	anoctamin 4
13404	-7.7014	-0.3351	13.743	0.00020961	0.010029	Dmc1	DNA meiotic recombinase 1
64899	-7.7058	-0.000918	13.355	0.00025777	0.0113	Lpin3	lipin 3
70779	-7.7062	-0.13299	12.832	0.00034073	0.013242	Prdm5	PR domain containing 5
75861	-7.715	-1.1361	11.045	0.00088942	0.024568	4930571K23Rik	RIKEN cDNA 4930571K23 gene
232358	-7.7155	-0.22931	10.758	0.0010381	0.026742	Vmn2r19	"vomeronasal 2, receptor 19"
69852	-7.725	0.6877	10.152	0.0014416	0.03295	Tcf23	transcription factor 23
55993	-7.7278	-0.10847	12.52	0.0004026	0.014664	Msh4	mutS homolog 4
243537	-7.7377	0.48016	12.302	0.00045244	0.015576	Uroc1	urocanase domain containing 1
171192	-7.7468	-1.2187	10.642	0.0011056	0.027547	Vmn1r5	vomeronasal 1 receptor 5
231103	-7.7601	0.53065	14.46	0.00014318	0.007296	Gckr	glucokinase regulatory protein
258431	-7.7783	-1.1085	13.066	0.00030073	0.012433	Olfr937	olfactory receptor 937
225997	-7.7795	0.99345	14.521	0.00013859	0.0070877	Trpm6	"transient receptor potential cation channel, subfamily M, member 6"
237320	-7.7895	-0.43961	10.97	0.00092622	0.025045	Aldh8a1	"aldehyde dehydrogenase 8 family, member A1"
20262	-7.8133	-1.0781	10.991	0.00091551	0.024947	Stmn3	stathmin-like 3
73707	-7.8162	-0.26537	13.962	0.00018649	0.0091401	Gucy2g	guanylate cyclase 2g
20473	-7.8301	-0.31725	9.099	0.0025575	0.04725	Six3	sine oculis-related homeobox 3
231382	-7.842	-0.28513	11.527	0.00068596	0.020341	Tmprss11d	"transmembrane protease, serine 11d"
66673	-7.8492	0.072682	15	0.00010752	0.0059516	Sorcs3	sortilin-related VPS10 domain containing receptor 3
450219	-7.8548	-0.70345	9.602	0.0019437	0.040241	Gsdma3	gasdermin A3
208177	-7.8585	0.30778	13.483	0.0002408	0.010824	Phldb2	"pleckstrin homology like domain, family B, member 2"
58200	-7.8676	0.16422	9.2053	0.0024132	0.045721	Ppp1r1a	"protein phosphatase 1, regulatory inhibitor subunit 1A"
23968	-7.8717	-0.43306	11.963	0.00054267	0.017412	Nlrp5	"NLR family, pyrin domain containing 5"
236537	-7.8769	1.4589	14.885	0.00011426	0.006203	Zfp352	zinc finger protein 352
73968	-7.8901	-0.67211	9.7614	0.0017822	0.038288	4930444F02Rik	RIKEN cDNA 4930444F02 gene
100038584	-7.9027	-0.68541	11.256	0.00079373	0.022633	Gm14812	predicted gene 14812
72077	-7.9122	1.5556	16.291	5.43e-05	0.0035178	Gcnt3	"glucosaminyl (N-acetyl) transferase 3, mucin type"
16531	-7.9423	1.5123	13.764	0.00020729	0.01002	Kcnma1	"potassium large conductance calcium-activated channel, subfamily M, alpha member 1"
13395	-7.9499	-0.93402	10.758	0.0010382	0.026742	Dlx5	distal-less homeobox 5
70523	-7.985	-0.61872	11.165	0.00083356	0.023484	5730420D15Rik	RIKEN cDNA 5730420D15 gene
109314	-7.996	-0.049723	11.627	0.00064984	0.019631	Prr9	proline rich 9
238680	-7.9973	-0.3047	12.352	0.0004406	0.015334	Cntnap3	contactin associated protein-like 3
19649	-8.0132	0.23116	11.038	0.00089253	0.024605	Robo3	roundabout guidance receptor 3
17962	-8.0156	-1.0924	9.1363	0.0025058	0.046732	Nat3	N-acetyltransferase 3
17450	-8.0315	0.71948	12.723	0.00036121	0.013742	Morc1	microrchidia 1
17153	-8.0599	-0.77272	11.491	0.0006993	0.02065	Mal	"myelin and lymphocyte protein, T cell differentiation protein"
13396	-8.0648	-0.59056	9.521	0.0020314	0.041078	Dlx6	distal-less homeobox 6
73616	-8.0847	-0.82764	11.001	0.0009105	0.024872	Pldi	polymorphic derived intron containing
15559	-8.1161	1.1772	14.95	0.00011038	0.0060859	Htr2b	5-hydroxytryptamine (serotonin) receptor 2B
20616	-8.1305	-0.18997	12.543	0.00039771	0.014619	Snap91	synaptosomal-associated protein 91
75279	-8.1349	0.67496	13.928	0.00018995	0.0092773	4930555B11Rik	RIKEN cDNA 4930555B11 gene
19059	-8.1644	1.2201	11.467	0.00070834	0.020873	Ppp3r2	"protein phosphatase 3, regulatory subunit B, alpha isoform (calcineurin B, type II)"
14069	-8.1858	0.58722	19.657	9.27e-06	0.00078793	F8	coagulation factor VIII
240816	-8.2267	1.126	16.004	6.32e-05	0.0040195	Rgsl1	regulator of G-protein signaling like 1
382867	-8.228	0.28552	15.228	9.53e-05	0.0054747	Zfp488	zinc finger protein 488
20028	-8.2426	-0.54412	12.359	0.00043891	0.015334	Pdc	phosducin
270190	-8.2599	1.1604	12.78	0.00035033	0.013437	Ephb1	Eph receptor B1
72395	-8.2639	-0.81318	10.646	0.0011031	0.027547	2610028E06Rik	RIKEN cDNA 2610028E06 gene
20502	-8.2667	-0.56	11.803	0.00059138	0.018422	Slc16a2	"solute carrier family 16 (monocarboxylic acid transporters), member 2"
11602	-8.2805	-0.56981	9.5004	0.0020542	0.041267	Angpt4	angiopoietin 4
67356	-8.296	-0.80743	11.051	0.00088656	0.024568	Tmco5	transmembrane and coiled-coil domains 5
75906	-8.3055	0.052384	12.71	0.00036364	0.013795	Fam184a	"family with sequence similarity 184, member A"
208169	-8.3187	0.28694	10.608	0.0011262	0.02783	Slc9c1	"solute carrier family 9, subfamily C (Na+-transporting carboxylic acid decarboxylase), member 1"
12269	-8.3462	0.16656	9.1281	0.0025171	0.046811	C4bp	complement component 4 binding protein
78248	-8.3554	-0.58533	10.66	0.001095	0.027444	Armcx1	"armadillo repeat containing, X-linked 1"
67149	-8.3671	-0.51621	11.675	0.00063331	0.019307	Nkain1	Na+/K+ transporting ATPase interacting 1
381411	-8.3804	-0.43452	10.789	0.0010208	0.026567	Accsl	1-aminocyclopropane-1-carboxylate synthase (non-functional)-like
67071	-8.3868	-0.72799	11.624	0.0006509	0.019631	Rps6ka6	ribosomal protein S6 kinase polypeptide 6
94109	-8.392	0.55792	13.419	0.00024911	0.011047	Csmd1	CUB and Sushi multiple domains 1
433023	-8.4226	-0.39675	8.9331	0.0028006	0.049913	Gm5485	predicted gene 5485
214791	-8.4457	1.4287	12.201	0.0004777	0.016131	Sertad4	SERTA domain containing 4
68553	-8.4497	0.28658	18.239	1.95e-05	0.0015283	Col6a4	"collagen, type VI, alpha 4"
320454	-8.4564	-0.61566	9.3737	0.0022012	0.043213	Tmprss11g	"transmembrane protease, serine 11g"
75789	-8.4681	-0.22842	13.039	0.00030504	0.012459	4930444M15Rik	RIKEN cDNA 4930444M15 gene
381409	-8.4844	-0.35584	9.8371	0.0017102	0.036864	Cdh26	cadherin-like 26
102278	-8.4971	-0.097787	12.116	0.00049979	0.016605	Cpne7	copine VII
258267	-8.5092	-0.30155	13.343	0.00025934	0.011333	Olfr370	olfactory receptor 370
94090	-8.5123	1.8452	12.156	0.00048925	0.016403	Trim9	tripartite motif-containing 9
69299	-8.5225	0.30459	11.002	0.00091006	0.024872	Asb9	ankyrin repeat and SOCS box-containing 9
237387	-8.5434	2.0977	13.271	0.00026949	0.011562	Lrrc3	leucine rich repeat containing 3
68175	-8.6007	-0.29209	14.929	0.00011165	0.0061319	4930591A17Rik	RIKEN cDNA 4930591A17 gene
319229	-8.6052	-0.42234	9.6617	0.0018815	0.039639	Sctr	secretin receptor
73454	-8.6177	-0.52176	12.867	0.00033447	0.013166	1700063A18Rik	RIKEN cDNA 1700063A18 gene
19194	-8.6844	-0.11605	10.729	0.0010547	0.026951	Bpifa2	"BPI fold containing family A, member 2"
27411	-8.7114	0.045378	12.663	0.00037292	0.014058	Slc14a2	"solute carrier family 14 (urea transporter), member 2"
75577	-8.7164	-0.4607	9.8548	0.0016939	0.036642	Dynap	dynactin associated protein
105887	-8.7248	-0.36567	13.503	0.00023814	0.010774	Ugt3a1	"UDP glycosyltransferases 3 family, polypeptide A1"
210045	-8.7634	0.063662	13.755	0.00020827	0.010023	Nlrp4b	"NLR family, pyrin domain containing 4B"
381493	-8.801	-0.38294	10.232	0.00138	0.03209	S100a7a	S100 calcium binding protein A7A
619288	-8.8015	0.60824	11.382	0.00074151	0.021433	Fam71a	"family with sequence similarity 71, member A"
105404	-8.8757	0.41432	12.825	0.00034207	0.013242	BB123696	expressed sequence BB123696
14706	-8.9167	1.042	12.91	0.00032682	0.012959	Gng4	"guanine nucleotide binding protein (G protein), gamma 4"
72122	-8.9198	-0.38718	9.9488	0.0016096	0.035223	2010308F09Rik	RIKEN cDNA 2010308F09 gene
64450	-8.9439	0.71539	12.164	0.00048727	0.016376	Gpr85	G protein-coupled receptor 85
19276	-8.9446	0.44884	14.705	0.0001257	0.006645	Ptprn2	"protein tyrosine phosphatase, receptor type, N polypeptide 2"
12738	-8.9624	-0.019145	14.915	0.00011245	0.006152	Cldn2	claudin 2
258183	-8.9709	-0.24546	11	0.00091101	0.024872	Olfr917	olfactory receptor 917
258374	-9.0072	-0.078493	14.537	0.00013741	0.0070866	Olfr127	olfactory receptor 127
12801	-9.0155	1.6576	13.683	0.00021635	0.010257	Cnr1	cannabinoid receptor 1 (brain)
13123	-9.0431	0.72331	15.473	8.37e-05	0.0049638	Cyp7b1	"cytochrome P450, family 7, subfamily b, polypeptide 1"
66809	-9.0793	0.16435	12.386	0.0004326	0.015304	Krt20	keratin 20
258704	-9.0805	0.14937	10.337	0.0013038	0.030571	Olfr411	olfactory receptor 411
19886	-9.1238	0.67403	17.513	2.85e-05	0.0020756	Ros1	Ros1 proto-oncogene
13800	-9.1379	0.22351	16.729	4.31e-05	0.0029261	Enah	ENAH actin regulator
24013	-9.1592	0.26944	12.452	0.00041748	0.014994	Grk1	G protein-coupled receptor kinase 1
53422	-9.1634	-0.16015	10.504	0.0011913	0.028893	Ybx2	Y box protein 2
54648	-9.2035	1.1674	13.67	0.00021788	0.010286	Ccdc120	coiled-coil domain containing 120
73286	-9.2353	1.0019	15.676	7.52e-05	0.004554	1700031A10Rik	RIKEN cDNA 1700031A10 gene
18314	-9.2758	0.24483	12.203	0.0004772	0.016131	Olfr17	olfactory receptor 17
73877	-9.2937	0.12865	14.537	0.00013745	0.0070866	4930432J09Rik	RIKEN cDNA 4930432J09 gene
259037	-9.3534	0.48453	9.5407	0.0020096	0.041045	Olfr711	olfactory receptor 711
258716	-9.5232	0.38134	14.071	0.00017607	0.0086894	Olfr424	olfactory receptor 424
407814	-9.5267	0.27617	11.455	0.00071311	0.02097	BC053393	cDNA sequence BC053393
19683	-9.5754	0.29526	17.747	2.52e-05	0.0018847	Rdh16	retinol dehydrogenase 16
384522	-9.5855	0.69025	15.884	6.74e-05	0.0041701	Vmn1r55	vomeronasal 1 receptor 55
68802	-9.7373	1.3405	19.089	1.25e-05	0.001024	Mypn	myopalladin
70060	-9.7965	1.3221	17.029	3.68e-05	0.0025352	Spata3	spermatogenesis associated 3
19782	-9.9119	1.4611	27.537	1.54e-07	1.98e-05	Rmrp	RNA component of mitochondrial RNAase P
436332	-9.9609	1.1905	14.564	0.00013547	0.0070619	Gm5766	predicted gene 5766
12789	-9.9797	1.2401	17.26	3.26e-05	0.0022668	Cnga2	cyclic nucleotide gated channel alpha 2
11878	-10.047	0.91935	12.823	0.00034243	0.013242	Arx	aristaless related homeobox
381350	-10.109	0.84056	18.199	1.99e-05	0.0015346	Spag6	sperm associated antigen 6
74712	-10.381	0.94737	14.406	0.00014735	0.0074546	4930511A02Rik	RIKEN cDNA 4930511A02 gene

## Sheet: VennDiagram Common DEGs
Genes	Names
6430548M08Rik	RIKEN cDNA 6430548M08 gene
Abcc3	ATP-binding cassette, sub-family C (CFTR/MRP), member 3
Abcd2	ATP-binding cassette, sub-family D (ALD), member 2
Acer3	alkaline ceramidase 3
Acp2	acid phosphatase 2, lysosomal
Acvrl1	activin A receptor, type II-like 1
Adamdec1	ADAM-like, decysin 1
Alas2	aminolevulinic acid synthase 2, erythroid
Alox15	arachidonate 15-lipoxygenase
Anxa3	annexin A3
Apoc1	apolipoprotein C-I
Apoc2	apolipoprotein C-II
Apoe	apolipoprotein E
App	amyloid beta (A4) precursor protein
Arhgap19	Rho GTPase activating protein 19
Arrdc4	arrestin domain containing 4
Atf3	activating transcription factor 3
Atp1a3	ATPase, Na+/K+ transporting, alpha 3 polypeptide
Axl	AXL receptor tyrosine kinase
B3galnt1	UDP-GalNAc:betaGlcNAc beta 1,3-galactosaminyltransferase, polypeptide 1
Bcl2a1a	B cell leukemia/lymphoma 2 related protein A1a
C130050O18Rik	RIKEN cDNA C130050O18 gene
C1qa	complement component 1, q subcomponent, alpha polypeptide
C1qb	complement component 1, q subcomponent, beta polypeptide
C1qc	complement component 1, q subcomponent, C chain
Cadm1	cell adhesion molecule 1
Camk1	calcium/calmodulin-dependent protein kinase I
Ccl24	chemokine (C-C motif) ligand 24
Ccl6	chemokine (C-C motif) ligand 6
Ccr3	chemokine (C-C motif) receptor 3
Cd14	CD14 antigen
Cd163	CD163 antigen
Cd300a	CD300A molecule
Cd300e	CD300E molecule
Cd300lb	CD300 molecule like family member B
Cd300ld	CD300 molecule like family member d
Cd302	CD302 antigen
Cd4	CD4 antigen
Cd5l	#N/A
Cd68	CD68 antigen
Cebpd	CCAAT/enhancer binding protein (C/EBP), delta
Cela1	chymotrypsin-like elastase family, member 1
Cfb	complement factor B
Cfp	complement factor properdin
Ckb	creatine kinase, brain
Clec1b	#N/A
Clec4a1	C-type lectin domain family 4, member a1
Clec4a2	C-type lectin domain family 4, member a2
Clec4a3	C-type lectin domain family 4, member a3
Clec4b1	#N/A
Clec4n	C-type lectin domain family 4, member n
Clec7a	C-type lectin domain family 7, member a
Cmbl	carboxymethylenebutenolidase-like (Pseudomonas)
Col14a1	collagen, type XIV, alpha 1
Cpq	carboxypeptidase Q
Creg1	cellular repressor of E1A-stimulated genes 1
Crip2	cysteine rich protein 2
Csf1r	colony stimulating factor 1 receptor
Csf3r	colony stimulating factor 3 receptor (granulocyte)
Ctsb	cathepsin B
Ctsd	cathepsin D
Cttnbp2nl	CTTNBP2 N-terminal like
Cx3cr1	chemokine (C-X3-C motif) receptor 1
Cxcr2	chemokine (C-X-C motif) receptor 2
Cystm1	cysteine-rich transmembrane module containing 1
Dnajb1	DnaJ heat shock protein family (Hsp40) member B1
Dusp1	dual specificity phosphatase 1
Egr1	early growth response 1
Emilin2	elastin microfibril interfacer 2
Epor	erythropoietin receptor
F11r	F11 receptor
Fcer1g	Fc receptor, IgE, high affinity I, gamma polypeptide
Fcgr1	Fc receptor, IgG, high affinity I
Fcgr3	Fc receptor, IgG, low affinity III
Fcgr4	Fc receptor, IgG, low affinity IV
Fcna	ficolin A
Fpr1	formyl peptide receptor 1
Frmd4b	FERM domain containing 4B
Ftl1	ferritin light polypeptide 1
Gcnt2	glucosaminyl (N-acetyl) transferase 2, I-branching enzyme
Gda	guanine deaminase
Gdf15	growth differentiation factor 15
Gdpd1	glycerophosphodiester phosphodiesterase domain containing 1
Gfra2	glial cell line derived neurotrophic factor family receptor alpha 2
Gm5150	predicted gene 5150
Gpd1	glycerol-3-phosphate dehydrogenase 1 (soluble)
Gpr141	G protein-coupled receptor 141
Gsr	glutathione reductase
Hfe	hemochromatosis
Hk3	hexokinase 3
Hmox1	heme oxygenase 1
Hp	haptoglobin
Hpcal1	hippocalcin-like 1
Hpgd	hydroxyprostaglandin dehydrogenase 15 (NAD)
Hs3st2	#N/A
Hspa1a	heat shock protein 1A
Hspa1b	heat shock protein 1B
Ifi204	interferon activated gene 204
Ifitm2	interferon induced transmembrane protein 2
Ifitm3	interferon induced transmembrane protein 3
Ifitm6	interferon induced transmembrane protein 6
Igf1	insulin-like growth factor 1
Igsf6	immunoglobulin superfamily, member 6
Il18bp	interleukin 18 binding protein
Il1b	interleukin 1 beta
Itgad	#N/A
Itgam	integrin alpha M
Itgax	integrin alpha X
Itgb2	integrin beta 2
Itgb5	integrin beta 5
Jun	jun proto-oncogene
Junb	jun B proto-oncogene
Jup	junction plakoglobin
Kcnj16	potassium inwardly-rectifying channel, subfamily J, member 16
Kitl	kit ligand
Klf15	Kruppel-like factor 15
Krt80	keratin 80
Lcp2	lymphocyte cytosolic protein 2
Lgals3	lectin, galactose binding, soluble 3
Lgals3bp	lectin, galactoside-binding, soluble, 3 binding protein
Lilra5	leukocyte immunoglobulin-like receptor, subfamily A (with TM domain), member 5
Lpl	lipoprotein lipase
Lrp1	low density lipoprotein receptor-related protein 1
Lyz1	lysozyme 1
Lyz2	lysozyme 2
Mafb	v-maf musculoaponeurotic fibrosarcoma oncogene family, protein B (avian)
Man2b1	mannosidase 2, alpha B1
Mertk	c-mer proto-oncogene tyrosine kinase
Metrnl	meteorin, glial cell differentiation regulator-like
Mpzl1	myelin protein zero-like 1
Mrap	Melanocortin 2 receptor accessory protein
Mrc1	mannose receptor, C type 1
Ms4a6d	membrane-spanning 4-domains, subfamily A, member 6D
Msr1	macrophage scavenger receptor 1
Myo1f	myosin IF
Nfam1	Nfat activating molecule with ITAM motif 1
Nfe2	nuclear factor, erythroid derived 2
Ngp	#N/A
Nkg7	natural killer cell group 7 sequence
Nr1h3	nuclear receptor subfamily 1, group H, member 3
P2ry13	purinergic receptor P2Y, G-protein coupled 13
Pid1	phosphotyrosine interaction domain containing 1
Pilra	paired immunoglobin-like type 2 receptor alpha
Pilrb1	paired immunoglobin-like type 2 receptor beta 1
Pilrb2	paired immunoglobin-like type 2 receptor beta 2
Pparg	peroxisome proliferator activated receptor gamma
Ppm1n	protein phosphatase, Mg2+/Mn2+ dependent, 1N (putative)
Ppp1r15a	protein phosphatase 1, regulatory (inhibitor) subunit 15A
Ppt2	palmitoyl-protein thioesterase 2
Prkch	protein kinase C, eta
Ptgis	prostaglandin I2 (prostacyclin) synthase
Ptgs1	prostaglandin-endoperoxide synthase 1
Ptprm	protein tyrosine phosphatase, receptor type, M
Pygl	liver glycogen phosphorylase
Rab3il1	RAB3A interacting protein (rabin3)-like 1
Rims3	regulating synaptic membrane exocytosis 3
Rin2	Ras and Rab interactor 2
S100a9	S100 calcium binding protein A9 (calgranulin B)
Sdc3	syndecan 3
Sema6d	sema domain, transmembrane domain (TM), and cytoplasmic domain, (semaphorin) 6D
Siglece	sialic acid binding Ig-like lectin E
Sirpa	signal-regulatory protein alpha
Sirpb1a	signal-regulatory protein beta 1A
Sirpb1b	signal-regulatory protein beta 1B
Slc11a1	solute carrier family 11 (proton-coupled divalent metal ion transporters), member 1
Slc16a9	solute carrier family 16 (monocarboxylic acid transporters), member 9
Slc40a1	solute carrier family 40 (iron-regulated transporter), member 1
Slc45a3	solute carrier family 45, member 3
Slc7a8	solute carrier family 7 (cationic amino acid transporter, y+ system), member 8
Slc9a3r2	solute carrier family 9 (sodium/hydrogen exchanger), member 3 regulator 2
Slco2b1	solute carrier organic anion transporter family, member 2b1
Slpi	secretory leukocyte peptidase inhibitor
Smox	spermine oxidase
Sort1	sortilin 1
Spic	Spi-C transcription factor (Spi-1/PU.1 related)
Stab2	stabilin 2
Tbc1d2b	TBC1 domain family, member 2B
Tbxas1	thromboxane A synthase 1, platelet
Tgfbi	transforming growth factor, beta induced
Tgm1	transglutaminase 1, K polypeptide
Tgm2	transglutaminase 2, C polypeptide
Tifab	TRAF-interacting protein with forkhead-associated domain, family member B
Timd4	T cell immunoglobulin and mucin domain containing 4
Timp2	tissue inhibitor of metalloproteinase 2
Tlr13	toll-like receptor 13
Tmem106a	transmembrane protein 106A
Tmem37	transmembrane protein 37
Tmem51	transmembrane protein 51
Tnfaip2	tumor necrosis factor, alpha-induced protein 2
Tnfrsf1a	tumor necrosis factor receptor superfamily, member 1a
Tnfrsf1b	tumor necrosis factor receptor superfamily, member 1b
Tnfrsf21	tumor necrosis factor receptor superfamily, member 21
Tnfsf12	tumor necrosis factor (ligand) superfamily, member 12
Tnfsf13	tumor necrosis factor (ligand) superfamily, member 13
Trem3	#N/A
Treml4	triggering receptor expressed on myeloid cells-like 4
Trf	transferrin
Trpm2	transient receptor potential cation channel, subfamily M, member 2
Tspan4	tetraspanin 4
Tubb6	tubulin, beta 6 class V
Ubd	ubiquitin D
Ugt1a7c	UDP glucuronosyltransferase 1 family, polypeptide A7C
Vcam1	vascular cell adhesion molecule 1
Vstm4	V-set and transmembrane domain containing 4

## Sheet: GO BP enrichment
Name	Hits	Pval	AdjP
Immune system process	66/2120	4.67e-16	3.83e-13
Defense response	46/1190	3.09e-14	1.27e-11
Immune response	40/964	2.22e-13	6.06e-11
Innate immune response	23/402	1.16e-10	2.37e-08
Phagocytosis	14/130	1.87e-10	3.06e-08
Inflammatory response	24/492	1.12e-09	1.54e-07
Cell activation	30/807	4.91e-09	5.75e-07
Leukocyte activation	28/721	6.71e-09	6.87e-07
Regulation of immune system process	33/1010	1.63e-08	1.48e-06
Positive regulation of immune system process	25/632	3.35e-08	2.74e-06
Response to wounding	28/792	5.03e-08	3.75e-06
Regulation of immune response	22/528	9.89e-08	6.57e-06
Regulation of endocytosis	12/149	1.04e-07	6.57e-06
Immune effector process	22/551	2.07e-07	1.21e-05
Positive regulation of immune response	18/379	2.35e-07	1.29e-05
Leukocyte chemotaxis	11/137	3.71e-07	1.9e-05
Multi_organism process	31/1040	4.04e-07	1.95e-05
Regulation of defense response	18/407	6.68e-07	3.05e-05
Positive regulation of defense response	13/212	7.22e-07	3.11e-05
Positive regulation of response to stimulus	37/1430	7.84e-07	3.21e-05
Homeostatic process	40/1620	9.54e-07	3.73e-05
Vesicle_mediated transport	30/1050	1.61e-06	6.01e-05
Response to other organism	23/707	3.7e-06	0.000129
Positive regulation of angiogenesis	9/110	3.77e-06	0.000129
Positive regulation of developmental process	27/955	6.8e-06	0.000223
Response to stress	61/3240	7.17e-06	0.000226
Positive regulation of transport	21/635	7.93e-06	0.000241
Response to biotic stimulus	23/752	1.02e-05	0.000296
Response to external stimulus	30/1160	1.05e-05	0.000296
Receptor_mediated endocytosis	9/127	1.23e-05	0.000327
Chemical homeostasis	30/1160	1.24e-05	0.000327
Myeloid leukocyte differentiation	10/170	2.06e-05	0.000528
Cytokine_mediated signaling pathway	12/248	2.19e-05	0.000541
Leukocyte migration	11/209	2.24e-05	0.000541
Viral reproductive process	9/142	3e-05	0.000702
Response to bacterium	16/450	4.34e-05	0.000989
Activation of immune response	12/269	4.85e-05	0.00108
Vasculature development	21/723	5.43e-05	0.00117
Regulation of angiogenesis	10/197	7.23e-05	0.00152
Myeloid cell differentiation	13/330	8.39e-05	0.00172
Viral reproduction	9/165	9.65e-05	0.00193
Cell migration	25/994	0.000106	0.00207
Cell recognition	7/100	0.000126	0.0024
Adaptive immune response based on somatic recombination of immune receptors built from immunoglobulin superfamily domains	10/212	0.000133	0.00247
Cell proliferation	37/1800	0.000146	0.00265
Leukocyte differentiation	15/449	0.000151	0.0027
Defense response to bacterium	10/216	0.000155	0.0027
Regulation of transport	30/1360	0.000217	0.0037
Adaptive immune response	10/228	0.00024	0.00401
Interaction with host	6/79	0.000248	0.00406
Regulated secretory pathway	5/52	0.000275	0.00442
Immune system development	21/823	0.000327	0.00508
Regulation of multicellular organismal process	50/2820	0.000328	0.00508
Regulation of response to stimulus	52/2980	0.000343	0.00521
Hemopoiesis	19/713	0.000376	0.0056
Regulation of endothelial cell proliferation	6/86	0.000393	0.00573
Homeostasis of number of cells	10/243	0.000398	0.00573
Hematopoietic or lymphoid organ development	20/777	0.000409	0.00578
Icosanoid metabolic process	6/87	0.000419	0.00582
T cell proliferation	8/162	0.000463	0.00633
Cellular homeostasis	23/970	0.000475	0.00639
Positive regulation of cell differentiation	18/672	0.000507	0.00667
Ion homeostasis	22/913	0.000513	0.00667
Regulation of developmental process	40/2140	0.000534	0.00684
Angiogenesis	14/453	0.000551	0.00696
Fatty acid biosynthetic process	8/167	0.000566	0.00704
Cytokine production	16/574	0.000687	0.0084
Endothelial cell proliferation	6/97	0.000748	0.00901
Neuron apoptotic process	9/227	0.00101	0.012
Cation homeostasis	15/552	0.0013	0.0153
Regulation of cytokine production	14/502	0.00148	0.0171
Positive regulation of biological process	79/5390	0.00162	0.0185
Acute inflammatory response	6/113	0.00165	0.0186
Learning or memory	8/199	0.00176	0.0195
Regulation of biological quality	51/3120	0.00185	0.0202
Cellular cation homeostasis	13/461	0.00198	0.0213
Regulation of response to external stimulus	13/462	0.00201	0.0215
Regulation of viral reproduction	5/83	0.00233	0.0245
Fatty acid metabolic process	12/415	0.00239	0.0248
Secretion by cell	18/775	0.00253	0.0256
Negative regulation of multicellular organismal process	12/418	0.00253	0.0256
Triglyceride metabolic process	5/85	0.00258	0.0256
Regulation of myeloid cell differentiation	7/166	0.00259	0.0256
Positive regulation of cell proliferation	19/842	0.00265	0.0259
Response to chemical stimulus	50/3100	0.00289	0.0279
Positive regulation of catalytic activity	19/850	0.00294	0.0281
Regulation of cell proliferation	28/1470	0.00329	0.031
Cell_cell adhesion	11/377	0.00336	0.0313
Amine transport	5/93	0.00381	0.0351
Regulation of lipid metabolic process	8/232	0.0045	0.041
Positive regulation of phosphate metabolic process	16/696	0.00482	0.0434
Positive regulation of sequence_specific DNA binding transcription factor activity	7/191	0.00559	0.0494
Positive regulation of signal transduction	20/969	0.0056	0.0494
Tissue remodeling	6/145	0.00569	0.0496
Regulation of cellular component organization	28/1530	0.00587	0.0507
Lymphocyte activation	14/602	0.00745	0.0637
Lipid transport	8/254	0.00765	0.0647
Regulation of binding	7/205	0.00812	0.068
Regulation of immune effector process	8/258	0.00837	0.0693
Positive regulation of cytokine secretion	4/72	0.00849	0.0696
